# Supplementary material for: Structure, Spin Correlations, and Magnetism of the S = 1/2 Square-Lattice Antiferromagnet Sr2CuTe1–xWxO6 (0 ≤ x ≤ 1)
Source: Chem Mater. 2023 Dec 25;36(1):501–13. doi: 10.1021/acs.chemmater.3c02535 (PMC10782448; doi:10.1021/acs.chemmater.3c02535)
Supplement: Supplementary file 2 — cm3c02535_si_002.cif [file cm3c02535_si_002.cif]

##############################################################################
###      FullProf-generated CIF output file  (version: May 2019)           ###
###      Template of CIF submission form for structure report              ###
##############################################################################
 
# This file has been generated using FullProf.2k taking one example of 
# structure report provided by Acta Cryst. It is given as a 'template' with 
# filled structural items. Many other items are left unfilled and it is the  
# responsibility of the user to properly fill or suppress them. In principle 
# all question marks '?' should be replaced by the appropriate text or 
# numerical value depending on the kind of CIF item. 
# See the document: cif_core.dic (URL: http://www.iucr.org) for details. 
 
# Please notify any error or suggestion to: 
#           Juan Rodriguez-Carvajal (jrc@ill.eu)
# Improvements will be progressively added as needed.
#      Date: 15/09/2023  Time: 20:18:41.515
 
 
#=============================================================================
 data_global
#=============================================================================
 
_audit_creation_date  15/09/2023  
_audit_creation_method  "FullProf Suite"
# PROCESSING SUMMARY (IUCr Office Use Only)
 
_journal_data_validation_number      ?
 
_journal_date_recd_electronic        ?
_journal_date_to_coeditor            ?
_journal_date_from_coeditor          ?
_journal_date_accepted               ?
_journal_date_printers_first         ?
_journal_date_printers_final         ?
_journal_date_proofs_out             ?
_journal_date_proofs_in              ?
_journal_coeditor_name               ?
_journal_coeditor_code               ?
_journal_coeditor_notes
; ?
;
_journal_techeditor_code             ?
_journal_techeditor_notes
; ?
;
_journal_coden_ASTM                  ?
_journal_name_full                   ?
_journal_year                        ?
_journal_volume                      ?
_journal_issue                       ?
_journal_page_first                  ?
_journal_page_last                   ?
_journal_paper_category              ?
_journal_suppl_publ_number           ?
_journal_suppl_publ_pages            ?
 
#=============================================================================
 
# 1. SUBMISSION DETAILS
 
_publ_contact_author_name            ?  # Name of author for correspondence
_publ_contact_author_address            # Address of author for correspondence
; ?
;
_publ_contact_author_email           ?
_publ_contact_author_fax             ?
_publ_contact_author_phone           ?
 
_publ_contact_letter
; ?
;
 
_publ_requested_journal              ?
_publ_requested_coeditor_name        ?
_publ_requested_category             ?   # Acta C: one of CI/CM/CO/FI/FM/FO
 
 
# Definition of non standard CIF items (Reliability indices used in FULLPROF) 
 
loop_ 
_publ_manuscript_incl_extra_item
_publ_manuscript_incl_extra_info
_publ_manuscript_incl_extra_defn
#      Name                               Explanation                 Standard?
#     ------                              -----------                 ---------
 '_pd_proc_ls_prof_cR_factor'    'Prof. R-factor CORRECTED for background'   no
 '_pd_proc_ls_prof_cwR_factor'   'wProf.R-factor CORRECTED for background'   no
 '_pd_proc_ls_prof_cwR_expected' 'wProf.Expected CORRECTED for background'   no
 '_pd_proc_ls_prof_chi2'         'Chi-square for all considered points'      no
 '_pd_proc_ls_prof_echi2'        'Chi-2 for points with Bragg contribution'  no
#=============================================================================
 
# 3. TITLE AND AUTHOR LIST
 
_publ_section_title
; 'Sr2CuTe0.5W0.5O6 5 K'
;
_publ_section_title_footnote
;
;
 
# The loop structure below should contain the names and addresses of all 
# authors, in the required order of publication. Repeat as necessary.
 
loop_
_publ_author_name
_publ_author_address
_publ_author_footnote
_publ_author_email
'Mustonen, Otto H. J.'
;
School of Chemistry
University of Birmingham
Birmingham B15 2TT
United Kingdom
;
.
;
o.mustonen@bham.ac.uk
;
'Paddison, Joseph A. M.'
;
Materials Science and Technology Division
Oak Ridge National Laboratory
Oak Ridge
Tennessee 37831
USA
;
.
;
paddisonja@ornl.gov
;
 
#=============================================================================
 
# 4. TEXT
 
_publ_section_synopsis
;  ?
;
_publ_section_abstract
; ?
;          
_publ_section_comment
; ?
;
_publ_section_exptl_prep      # Details of the preparation of the sample(s)
                              # should be given here. 
; ?
;
_publ_section_exptl_refinement
; ?
;
_publ_section_references
; ?
;
_publ_section_figure_captions
; ?
;
_publ_section_acknowledgements
; ?
;
 
#=============================================================================
 
#=============================================================================
# If more than one structure is reported, the remaining sections should be 
# completed per structure. For each data set, replace the '?' in the
# data_? line below by a unique identifier.
 
data_SCWTO_Powder_Iso 
 
#=============================================================================
 
# 5. CHEMICAL DATA
 
_chemical_name_systematic
; ?
;
_chemical_name_common             ?
_chemical_formula_moiety          'Cu1 O6 Sr2 Te0.50 W0.50'
_chemical_formula_structural      ?
_chemical_formula_analytical      ?
_chemical_formula_iupac           'Sr2 Cu Te0.50 W0.50 O6'
_chemical_formula_sum             'Cu1 O6 Sr2 Te0.50 W0.50'
_chemical_formula_weight          490.5074
_chemical_melting_point           ?
_chemical_compound_source         ?       # for minerals and 
                                          # natural products
 
loop_
    _atom_type_symbol               
    _atom_type_scat_length_neutron      
    _atom_type_scat_source          
Sr     0.70200 V.F._Sears_Neutron_News_3_26_(1992)
Cu     0.77180 V.F._Sears_Neutron_News_3_26_(1992)
W      0.48600 V.F._Sears_Neutron_News_3_26_(1992)
Te     0.58000 V.F._Sears_Neutron_News_3_26_(1992)
O      0.58030 V.F._Sears_Neutron_News_3_26_(1992)
 
#=============================================================================
 
# 6. POWDER SPECIMEN AND CRYSTAL DATA
 
_symmetry_cell_setting                Tetragonal
_symmetry_space_group_name_H-M       'I 4/m'
_symmetry_space_group_name_Hall      '-I 4'
 
loop_
    _symmetry_equiv_pos_as_xyz
'x,y,z'
'-y,x,z'
'-x,-y,z'
'y,-x,z'
'-x,-y,-z'
'y,-x,-z'
'x,y,-z'
'-y,x,-z'
'x+1/2,y+1/2,z+1/2'
'-y+1/2,x+1/2,z+1/2'
'-x+1/2,-y+1/2,z+1/2'
'y+1/2,-x+1/2,z+1/2'
'-x+1/2,-y+1/2,-z+1/2'
'y+1/2,-x+1/2,-z+1/2'
'x+1/2,y+1/2,-z+1/2'
'-y+1/2,x+1/2,-z+1/2'
 
_cell_length_a                       5.41025(10)
_cell_length_b                       5.41025(10)
_cell_length_c                       8.41718(18)
_cell_angle_alpha                    90.0000
_cell_angle_beta                     90.0000
_cell_angle_gamma                    90.0000
_cell_volume                         246.377(8)
_cell_formula_units_Z                2
_cell_measurement_temperature        5
_cell_special_details
; ?
;

_exptl_crystal_density_diffrn      6.612

# The next three fields give the specimen dimensions in mm.  The equatorial
# plane contains the incident and diffracted beam.
 
_pd_spec_size_axial               ?       # perpendicular to 
                                          # equatorial plane
_pd_spec_size_equat               ?       # parallel to 
                                          # scattering vector
                                          # in transmission
_pd_spec_size_thick               ?       # parallel to 
                                          # scattering vector
                                          # in reflection
 
# The next five fields are character fields that describe the specimen.
 
_pd_spec_mounting                         # This field should be
                                          # used to give details of the 
                                          # container.
; ?
;
_pd_spec_mount_mode               ?       # options are 'reflection'
                                          # or 'transmission'
_pd_spec_shape                    ?       # options are 'cylinder' 
                                          # 'flat_sheet' or 'irregular'
_pd_char_particle_morphology      ?
_pd_char_colour                   ?       # use ICDD colour descriptions
 
# The following three fields describe the preparation of the specimen.
# The cooling rate is in K/min.  The pressure at which the sample was 
# prepared is in kPa.  The temperature of preparation is in K.        
 
_pd_prep_cool_rate                ?
_pd_prep_pressure                 ?
_pd_prep_temperature              1323
 
# The next four fields are normally only needed for transmission experiments.
 
_exptl_absorpt_coefficient_mu        ?
_exptl_absorpt_correction_type       ?
_exptl_absorpt_process_details       ?
_exptl_absorpt_correction_T_min      ?
_exptl_absorpt_correction_T_max      ?
 
#=============================================================================
 
# 7. EXPERIMENTAL DATA
 
_exptl_special_details
; ?
;
 
# The following item is used to identify the equipment used to record 
# the powder pattern when the diffractogram was measured at a laboratory 
# other than the authors' home institution, e.g. when neutron or synchrotron
# radiation is used.
 
_pd_instr_location
; ?
;
_pd_calibration_special_details           # description of the method used
                                          # to calibrate the instrument
; ?
;
 
_diffrn_ambient_temperature          5
_diffrn_source           'spallation source'
_diffrn_source_target     ?  # Put here the type of target 
_diffrn_radiation_type   'TOF Neutron Diffraction' 
_diffrn_source_type      'Polaris, ISIS Neutron and Muon Source'
 
_diffrn_radiation_monochromator      ?
_diffrn_measurement_device_type      'Polaris'
_diffrn_measurement_method           ?
_diffrn_detector_area_resol_mean     ? 
_diffrn_detector                     ?
_diffrn_detector_type                ? # make or model of detector
_pd_meas_scan_method      ?   # options are 'step', 'cont',
                              # 'tof', 'fixed' or
                              # 'disp' (= dispersive)
_pd_meas_special_details
;  ?
;
 
#  The following four items give details of the measured (not processed)
#  powder pattern.  Angles are in degrees.
 
_pd_meas_number_of_points         682
_pd_meas_2theta_range_min         1100.66699
_pd_meas_2theta_range_max         19939.29297
_pd_meas_2theta_range_inc         3.252587
 
# The following three items are used for time-of-flight measurements only.
 
_pd_instr_dist_src/spec           ?
_pd_instr_dist_spec/detc          ?
_pd_meas_2theta_fixed             146.7200
 
#=============================================================================
 
# 8. REFINEMENT DATA
 
_refine_special_details
; ?
;
 
# Use the next field to give any special details about the fitting of the
# powder pattern.
 
_pd_proc_ls_special_details
; ?
;
 
# The next three items are given as text.
 
_pd_proc_ls_profile_function      ?
_pd_proc_ls_background_function   ?
_pd_proc_ls_pref_orient_corr
; ?
;
 
#  The following profile R-factors are NOT CORRECTED for background
#  The sum is extended to all non-excluded points.
#  These are the current CIF standard
 
_pd_proc_ls_prof_R_factor                2.6064
_pd_proc_ls_prof_wR_factor               2.0567
_pd_proc_ls_prof_wR_expected             0.3139
 
#  The following profile R-factors are CORRECTED for background
#  The sum is extended to all non-excluded points.
#  These items are not in the current CIF standard, but are defined above
 
_pd_proc_ls_prof_cR_factor                7.2682
_pd_proc_ls_prof_cwR_factor               5.7026
_pd_proc_ls_prof_cwR_expected             0.8704
 
#  The following items are not in the CIF standard, but are defined above
 
_pd_proc_ls_prof_chi2                42.9241
_pd_proc_ls_prof_echi2               47.3040
 
#  Items related to LS refinement
 
_refine_ls_R_I_factor                 5.0269
_refine_ls_number_reflns                  2802
_refine_ls_number_parameters                70
_refine_ls_number_restraints                 0
_refine_ls_goodness_of_fit_all         6.5521
 
_pd_block_diffractogram_id        ?  # The id used for the block containing
                                     # the powder pattern profile (section 11)
 
# Give appropriate details in the next two text fields.
 
_pd_proc_info_excluded_regions    ?
_pd_proc_info_data_reduction      ?
 
# The following items are used to identify the programs used.
 
_computing_data_collection           ?
_computing_structure_solution        ?
_computing_structure_refinement      FULLPROF
_computing_molecular_graphics        ?
_computing_publication_material      ?
 
#=============================================================================
 
# 9. ATOMIC COORDINATES AND DISPLACEMENT PARAMETERS
 
loop_
    _atom_site_label
    _atom_site_fract_x
    _atom_site_fract_y
    _atom_site_fract_z
    _atom_site_U_iso_or_equiv
    _atom_site_occupancy
    _atom_site_adp_type
    _atom_site_type_symbol
 Sr  0.00000  0.50000  0.25000  0.00165(18)  1.00000 Uani Sr    
 Cu  0.00000  0.00000  0.50000  0.0016(3)  1.00000 Uani Cu    
 W  0.00000  0.00000  0.00000  0.0012(5)  0.50000 Uani W     
 Te  0.00000  0.00000  0.00000  0.0012(5)  0.50000 Uani Te    
 O1  0.2015(2)  0.29172(20)  0.00000  0.0037(4)  1.00000 Uani O     
 O2  0.00000  0.00000  0.22670(10)  0.0036(2)  1.00000 Uani O     
 
loop_
    _atom_site_aniso_label 
    _atom_site_aniso_U_11  
    _atom_site_aniso_U_22  
    _atom_site_aniso_U_33  
    _atom_site_aniso_U_12  
    _atom_site_aniso_U_13  
    _atom_site_aniso_U_23  
    _atom_site_aniso_type_symbol
 Sr  0.00163(14)  0.00163(14)  0.0017(3)  0.00000  0.00000  0.00000  Sr    
 Cu  0.0004(3)  0.0004(3)  0.0040(5)  0.00000  0.00000  0.00000  Cu    
 W  0.0013(4)  0.0013(4)  0.0012(6)  0.00000  0.00000  0.00000  W     
 Te  0.0013(4)  0.0013(4)  0.0012(6)  0.00000  0.00000  0.00000  Te    
 O1  0.0046(5)  0.0018(5)  0.0047(2) -0.00139(18)  0.00000  0.00000  O     
 O2  0.00429(19)  0.00429(19)  0.0021(4)  0.00000  0.00000  0.00000  O     
 
# Note: if the displacement parameters were refined anisotropically
# the U matrices should be given as for single-crystal studies.
 
#=============================================================================
 
# 10. DISTANCES AND ANGLES / MOLECULAR GEOMETRY 
 
_geom_special_details                ?
 
loop_
   _geom_bond_atom_site_label_1
   _geom_bond_atom_site_label_2
   _geom_bond_distance
   _geom_bond_site_symmetry_2
   _geom_bond_publ_flag
Sr    Sr    3.82562       2_555 ?
Sr    Sr    3.82562       2_565 ?
Sr    Sr    3.82562       2_655 ?
Sr    Sr    3.82562       2_665 ?
Sr    Cu    3.42721       1_555 ?
Sr    Cu    3.42721       1_565 ?
Sr    Cu    3.42721       9_454 ?
Sr    Cu    3.42721       9_554 ?
Sr    W     3.42721       1_555 ?
Sr    W     3.42721       1_565 ?
Sr    W     3.42721       9_455 ?
Sr    W     3.42721       9_555 ?
Sr    Te    3.42721       1_555 ?
Sr    Te    3.42721       1_565 ?
Sr    Te    3.42721       9_455 ?
Sr    Te    3.42721       9_555 ?
Sr    O1    2.6242(6)     1_555 ?
Sr    O1    3.0866(8)     2_555 ?
Sr    O1    2.6242(6)     3_565 ?
Sr    O1    3.0866(8)     4_565 ?
Sr    O1    3.0866(8)     9_455 ?
Sr    O1    2.6242(6)    10_555 ?
Sr    O1    3.0866(8)    11_555 ?
Sr    O1    2.6242(6)    12_455 ?
Sr    O2    2.71223(6)    1_555 ?
Sr    O2    2.71223(6)    1_565 ?
Sr    O2    2.71223(6)   13_455 ?
Sr    O2    2.71223(6)   13_555 ?
Cu    Sr    3.42721       1_545 ?
Cu    Sr    3.42721       1_555 ?
Cu    Sr    3.42721       2_555 ?
Cu    Sr    3.42721       2_655 ?
Cu    Sr    3.42721       5_556 ?
Cu    Sr    3.42721       5_566 ?
Cu    Sr    3.42721       6_456 ?
Cu    Sr    3.42721       6_556 ?
Cu    W     3.82562       9_445 ?
Cu    W     3.82562       9_455 ?
Cu    W     3.82562       9_545 ?
Cu    W     3.82562       9_555 ?
Cu    Te    3.82562       9_445 ?
Cu    Te    3.82562       9_455 ?
Cu    Te    3.82562       9_545 ?
Cu    Te    3.82562       9_555 ?
Cu    O1    1.9692(11)    9_445 ?
Cu    O1    3.9590(11)    9_545 ?
Cu    O1    1.9692(11)   10_545 ?
Cu    O1    3.9590(11)   10_555 ?
Cu    O1    3.9590(11)   11_455 ?
Cu    O1    1.9692(11)   11_555 ?
Cu    O1    3.9590(11)   12_445 ?
Cu    O1    1.9692(11)   12_455 ?
Cu    O2    2.3004(8)     1_555 ?
Cu    O2    2.3004(8)     5_556 ?
W     Sr    3.42721       1_545 ?
W     Sr    3.42721       1_555 ?
W     Sr    3.42721       2_555 ?
W     Sr    3.42721       2_655 ?
W     Sr    3.42721       5_555 ?
W     Sr    3.42721       5_565 ?
W     Sr    3.42721       6_455 ?
W     Sr    3.42721       6_555 ?
W     Cu    3.82562       9_444 ?
W     Cu    3.82562       9_454 ?
W     Cu    3.82562       9_544 ?
W     Cu    3.82562       9_554 ?
W     O1    3.9840(11)    1_545 ?
W     O1    1.9182(11)    1_555 ?
W     O1    1.9182(11)    2_555 ?
W     O1    3.9840(11)    2_655 ?
W     O1    1.9182(11)    3_555 ?
W     O1    3.9840(11)    3_565 ?
W     O1    3.9840(11)    4_455 ?
W     O1    1.9182(11)    4_555 ?
W     O2    1.9082(8)     1_555 ?
W     O2    1.9082(8)     5_555 ?
Te    Sr    3.42721       1_545 ?
Te    Sr    3.42721       1_555 ?
Te    Sr    3.42721       2_555 ?
Te    Sr    3.42721       2_655 ?
Te    Sr    3.42721       5_555 ?
Te    Sr    3.42721       5_565 ?
Te    Sr    3.42721       6_455 ?
Te    Sr    3.42721       6_555 ?
Te    Cu    3.82562       9_444 ?
Te    Cu    3.82562       9_454 ?
Te    Cu    3.82562       9_544 ?
Te    Cu    3.82562       9_554 ?
Te    O1    3.9840(11)    1_545 ?
Te    O1    1.9182(11)    1_555 ?
Te    O1    1.9182(11)    2_555 ?
Te    O1    3.9840(11)    2_655 ?
Te    O1    1.9182(11)    3_555 ?
Te    O1    3.9840(11)    3_565 ?
Te    O1    3.9840(11)    4_455 ?
Te    O1    1.9182(11)    4_555 ?
Te    O2    1.9082(8)     1_555 ?
Te    O2    1.9082(8)     5_555 ?
O1    Sr    2.6242(6)     1_555 ?
O1    Sr    3.0866(8)     2_655 ?
O1    Sr    2.6242(6)     5_565 ?
O1    Sr    3.0866(8)     6_555 ?
O1    Cu    3.9590(11)    9_454 ?
O1    Cu    1.9692(11)    9_554 ?
O1    W     1.9182(11)    1_555 ?
O1    W     3.9840(11)    1_565 ?
O1    Te    1.9182(11)    1_555 ?
O1    Te    3.9840(11)    1_565 ?
O1    O1    2.7127(15)    2_555 ?
O1    O1    2.7849(15)    2_655 ?
O1    O1    3.8364(15)    3_555 ?
O1    O1    3.1358(15)    3_565 ?
O1    O1    3.9385(15)    3_665 ?
O1    O1    2.7127(15)    4_555 ?
O1    O1    2.7849(15)    4_565 ?
O1    O2    2.7057(10)    1_555 ?
O1    O2    2.7057(10)    5_555 ?
O1    O2    3.0282(10)    9_554 ?
O1    O2    3.0282(10)   13_555 ?
O2    Sr    2.71223(6)    1_545 ?
O2    Sr    2.71223(6)    1_555 ?
O2    Sr    2.71223(6)    2_555 ?
O2    Sr    2.71223(6)    2_655 ?
O2    Cu    2.3004(8)     1_555 ?
O2    W     1.9082(8)     1_555 ?
O2    Te    1.9082(8)     1_555 ?
O2    O1    2.7057(10)    1_555 ?
O2    O1    2.7057(10)    2_555 ?
O2    O1    2.7057(10)    3_555 ?
O2    O1    2.7057(10)    4_555 ?
O2    O1    3.0282(10)    9_445 ?
O2    O1    3.0282(10)   10_545 ?
O2    O1    3.0282(10)   11_555 ?
O2    O1    3.0282(10)   12_455 ?
O2    O2    3.8163(12)    5_555 ?
O2    O2    3.84568(12)  13_445 ?
O2    O2    3.84568(12)  13_455 ?
O2    O2    3.84568(12)  13_545 ?
O2    O2    3.84568(12)  13_555 ?

loop_
   _geom_angle_atom_site_label_1
   _geom_angle_atom_site_label_2
   _geom_angle_atom_site_label_3
   _geom_angle
   _geom_angle_site_symmetry_1
   _geom_angle_site_symmetry_3
   _geom_angle_publ_flag
 Sr   Sr   Sr    90.0000        2_555    2_565 ?
 Sr   Sr   Sr    90.0000        2_555    2_655 ?
 Sr   Sr   Sr    180.000        2_555    2_665 ?
 Sr   Sr   Cu    56.0737        2_555    1_555 ?
 Sr   Sr   Cu    123.926        2_555    1_565 ?
 Sr   Sr   Cu    56.0737        2_555    9_454 ?
 Sr   Sr   Cu    123.926        2_555    9_554 ?
 Sr   Sr    W    56.0737        2_555    1_555 ?
 Sr   Sr    W    123.926        2_555    1_565 ?
 Sr   Sr    W    56.0737        2_555    9_455 ?
 Sr   Sr    W    123.926        2_555    9_555 ?
 Sr   Sr   Te    56.0737        2_555    1_555 ?
 Sr   Sr   Te    123.926        2_555    1_565 ?
 Sr   Sr   Te    56.0737        2_555    9_455 ?
 Sr   Sr   Te    123.926        2_555    9_555 ?
 Sr   Sr   O1    89.43(3)       2_555    1_555 ?
 Sr   Sr   O1    90.57(3)       2_555    3_565 ?
 Sr   Sr   O1    137.02(4)      2_555    4_565 ?
 Sr   Sr   O1    89.52(3)       2_555    9_455 ?
 Sr   Sr   O1    126.68(4)      2_555   10_555 ?
 Sr   Sr   O1    90.48(3)       2_555   11_555 ?
 Sr   Sr   O1    53.317(20)     2_555   12_455 ?
 Sr   Sr   O2    45.1498(16)    2_555    1_555 ?
 Sr   Sr   O2    134.8502(16    2_555    1_565 ?
 Sr   Sr   O2    45.1498(16)    2_555   13_455 ?
 Sr   Sr   O2    134.8502(16    2_555   13_555 ?
 Sr   Sr   Sr    180.000        2_565    2_655 ?
 Sr   Sr   Sr    90.0000        2_565    2_665 ?
 Sr   Sr   Cu    123.926        2_565    1_555 ?
 Sr   Sr   Cu    56.0737        2_565    1_565 ?
 Sr   Sr   Cu    56.0737        2_565    9_454 ?
 Sr   Sr   Cu    123.926        2_565    9_554 ?
 Sr   Sr    W    123.926        2_565    1_555 ?
 Sr   Sr    W    56.0737        2_565    1_565 ?
 Sr   Sr    W    56.0737        2_565    9_455 ?
 Sr   Sr    W    123.926        2_565    9_555 ?
 Sr   Sr   Te    123.926        2_565    1_555 ?
 Sr   Sr   Te    56.0737        2_565    1_565 ?
 Sr   Sr   Te    56.0737        2_565    9_455 ?
 Sr   Sr   Te    123.926        2_565    9_555 ?
 Sr   Sr   O1    126.68(4)      2_565    1_555 ?
 Sr   Sr   O1    90.48(3)       2_565    2_555 ?
 Sr   Sr   O1    53.317(20)     2_565    3_565 ?
 Sr   Sr   O1    89.52(3)       2_565    4_565 ?
 Sr   Sr   O1    90.57(3)       2_565   10_555 ?
 Sr   Sr   O1    137.02(4)      2_565   11_555 ?
 Sr   Sr   O1    89.43(3)       2_565   12_455 ?
 Sr   Sr   O2    134.8502(16    2_565    1_555 ?
 Sr   Sr   O2    45.1498(16)    2_565    1_565 ?
 Sr   Sr   O2    45.1498(16)    2_565   13_455 ?
 Sr   Sr   O2    134.8502(16    2_565   13_555 ?
 Sr   Sr   Sr    90.0000        2_655    2_665 ?
 Sr   Sr   Cu    56.0737        2_655    1_555 ?
 Sr   Sr   Cu    123.926        2_655    1_565 ?
 Sr   Sr   Cu    123.926        2_655    9_454 ?
 Sr   Sr   Cu    56.0737        2_655    9_554 ?
 Sr   Sr    W    56.0737        2_655    1_555 ?
 Sr   Sr    W    123.926        2_655    1_565 ?
 Sr   Sr    W    123.926        2_655    9_455 ?
 Sr   Sr    W    56.0737        2_655    9_555 ?
 Sr   Sr   Te    56.0737        2_655    1_555 ?
 Sr   Sr   Te    123.926        2_655    1_565 ?
 Sr   Sr   Te    123.926        2_655    9_455 ?
 Sr   Sr   Te    56.0737        2_655    9_555 ?
 Sr   Sr   O1    53.317(20)     2_655    1_555 ?
 Sr   Sr   O1    89.52(3)       2_655    2_555 ?
 Sr   Sr   O1    126.68(4)      2_655    3_565 ?
 Sr   Sr   O1    90.48(3)       2_655    4_565 ?
 Sr   Sr   O1    137.02(4)      2_655    9_455 ?
 Sr   Sr   O1    89.43(3)       2_655   10_555 ?
 Sr   Sr   O1    90.57(3)       2_655   12_455 ?
 Sr   Sr   O2    45.1498(16)    2_655    1_555 ?
 Sr   Sr   O2    134.8502(16    2_655    1_565 ?
 Sr   Sr   O2    134.8502(16    2_655   13_455 ?
 Sr   Sr   O2    45.1498(16)    2_655   13_555 ?
 Sr   Sr   Cu    123.926        2_665    1_555 ?
 Sr   Sr   Cu    56.0737        2_665    1_565 ?
 Sr   Sr   Cu    123.926        2_665    9_454 ?
 Sr   Sr   Cu    56.0737        2_665    9_554 ?
 Sr   Sr    W    123.926        2_665    1_555 ?
 Sr   Sr    W    56.0737        2_665    1_565 ?
 Sr   Sr    W    123.926        2_665    9_455 ?
 Sr   Sr    W    56.0737        2_665    9_555 ?
 Sr   Sr   Te    123.926        2_665    1_555 ?
 Sr   Sr   Te    56.0737        2_665    1_565 ?
 Sr   Sr   Te    123.926        2_665    9_455 ?
 Sr   Sr   Te    56.0737        2_665    9_555 ?
 Sr   Sr   O1    90.57(3)       2_665    1_555 ?
 Sr   Sr   O1    137.02(4)      2_665    2_555 ?
 Sr   Sr   O1    89.43(3)       2_665    3_565 ?
 Sr   Sr   O1    90.48(3)       2_665    9_455 ?
 Sr   Sr   O1    53.317(20)     2_665   10_555 ?
 Sr   Sr   O1    89.52(3)       2_665   11_555 ?
 Sr   Sr   O1    126.68(4)      2_665   12_455 ?
 Sr   Sr   O2    134.8502(16    2_665    1_555 ?
 Sr   Sr   O2    45.1498(16)    2_665    1_565 ?
 Sr   Sr   O2    134.8502(16    2_665   13_455 ?
 Sr   Sr   O2    45.1498(16)    2_665   13_555 ?
 Cu   Sr   Cu    104.242        1_555    1_565 ?
 Cu   Sr   Cu    112.147        1_555    9_454 ?
 Cu   Sr   Cu    112.147        1_555    9_554 ?
 Cu   Sr    W    75.7581        1_555    1_555 ?
 Cu   Sr    W    180.000        1_555    1_565 ?
 Cu   Sr    W    67.8525        1_555    9_455 ?
 Cu   Sr    W    67.8525        1_555    9_555 ?
 Cu   Sr   Te    75.7581        1_555    1_555 ?
 Cu   Sr   Te    180.000        1_555    1_565 ?
 Cu   Sr   Te    67.8525        1_555    9_455 ?
 Cu   Sr   Te    67.8525        1_555    9_555 ?
 Cu   Sr   O1    98.825(19)     1_555    1_555 ?
 Cu   Sr   O1    90.322(19)     1_555    2_555 ?
 Cu   Sr   O1    146.23(3)      1_555    3_565 ?
 Cu   Sr   O1    146.26(3)      1_555    4_565 ?
 Cu   Sr   O1    89.14(3)       1_555    9_455 ?
 Cu   Sr   O1    80.53(3)       1_555   10_555 ?
 Cu   Sr   O2    146.268(12)    1_555    1_565 ?
 Cu   Sr   O2    87.455(10)     1_555   13_455 ?
 Cu   Sr   O2    87.455(10)     1_555   13_555 ?
 Cu   Sr   Cu    112.147        1_565    9_454 ?
 Cu   Sr   Cu    112.147        1_565    9_554 ?
 Cu   Sr    W    180.000        1_565    1_555 ?
 Cu   Sr    W    75.7581        1_565    1_565 ?
 Cu   Sr    W    67.8525        1_565    9_455 ?
 Cu   Sr    W    67.8525        1_565    9_555 ?
 Cu   Sr   Te    180.000        1_565    1_555 ?
 Cu   Sr   Te    75.7581        1_565    1_565 ?
 Cu   Sr   Te    67.8525        1_565    9_455 ?
 Cu   Sr   Te    67.8525        1_565    9_555 ?
 Cu   Sr   O1    146.23(3)      1_565    1_555 ?
 Cu   Sr   O1    146.26(3)      1_565    2_555 ?
 Cu   Sr   O1    98.825(19)     1_565    3_565 ?
 Cu   Sr   O1    90.322(19)     1_565    4_565 ?
 Cu   Sr   O1    89.14(3)       1_565   11_555 ?
 Cu   Sr   O1    80.53(3)       1_565   12_455 ?
 Cu   Sr   O2    146.268(12)    1_565    1_555 ?
 Cu   Sr   O2    87.455(10)     1_565   13_455 ?
 Cu   Sr   O2    87.455(10)     1_565   13_555 ?
 Cu   Sr   Cu    104.242        9_454    9_554 ?
 Cu   Sr    W    67.8525        9_454    1_555 ?
 Cu   Sr    W    67.8525        9_454    1_565 ?
 Cu   Sr    W    75.7581        9_454    9_455 ?
 Cu   Sr    W    180.000        9_454    9_555 ?
 Cu   Sr   Te    67.8525        9_454    1_555 ?
 Cu   Sr   Te    67.8525        9_454    1_565 ?
 Cu   Sr   Te    75.7581        9_454    9_455 ?
 Cu   Sr   Te    180.000        9_454    9_555 ?
 Cu   Sr   O1    80.53(3)       9_454    1_555 ?
 Cu   Sr   O1    89.14(3)       9_454    4_565 ?
 Cu   Sr   O1    90.322(19)     9_454    9_455 ?
 Cu   Sr   O1    146.23(3)      9_454   10_555 ?
 Cu   Sr   O1    146.26(3)      9_454   11_555 ?
 Cu   Sr   O1    98.825(19)     9_454   12_455 ?
 Cu   Sr   O2    87.455(10)     9_454    1_555 ?
 Cu   Sr   O2    87.455(10)     9_454    1_565 ?
 Cu   Sr   O2    146.268(12)    9_454   13_555 ?
 Cu   Sr    W    67.8525        9_554    1_555 ?
 Cu   Sr    W    67.8525        9_554    1_565 ?
 Cu   Sr    W    180.000        9_554    9_455 ?
 Cu   Sr    W    75.7581        9_554    9_555 ?
 Cu   Sr   Te    67.8525        9_554    1_555 ?
 Cu   Sr   Te    67.8525        9_554    1_565 ?
 Cu   Sr   Te    180.000        9_554    9_455 ?
 Cu   Sr   Te    75.7581        9_554    9_555 ?
 Cu   Sr   O1    89.14(3)       9_554    2_555 ?
 Cu   Sr   O1    80.53(3)       9_554    3_565 ?
 Cu   Sr   O1    146.26(3)      9_554    9_455 ?
 Cu   Sr   O1    98.825(19)     9_554   10_555 ?
 Cu   Sr   O1    90.322(19)     9_554   11_555 ?
 Cu   Sr   O1    146.23(3)      9_554   12_455 ?
 Cu   Sr   O2    87.455(10)     9_554    1_555 ?
 Cu   Sr   O2    87.455(10)     9_554    1_565 ?
 Cu   Sr   O2    146.268(12)    9_554   13_455 ?
  W   Sr    W    104.242        1_555    1_565 ?
  W   Sr    W    112.147        1_555    9_455 ?
  W   Sr    W    112.147        1_555    9_555 ?
  W   Sr   Te    104.242        1_555    1_565 ?
  W   Sr   Te    112.147        1_555    9_455 ?
  W   Sr   Te    112.147        1_555    9_555 ?
  W   Sr   O1    81.17(3)       1_555    3_565 ?
  W   Sr   O1    89.68(3)       1_555    4_565 ?
  W   Sr   O1    145.30(3)      1_555    9_455 ?
  W   Sr   O1    145.11(3)      1_555   10_555 ?
  W   Sr   O1    90.859(19)     1_555   11_555 ?
  W   Sr   O1    99.465(20)     1_555   12_455 ?
  W   Sr   O2    137.974(10)    1_555    1_565 ?
  W   Sr   O2    92.545(12)     1_555   13_455 ?
  W   Sr   O2    92.545(12)     1_555   13_555 ?
  W   Sr    W    112.147        1_565    9_455 ?
  W   Sr    W    112.147        1_565    9_555 ?
  W   Sr   Te    104.242        1_565    1_555 ?
  W   Sr   Te    112.147        1_565    9_455 ?
  W   Sr   Te    112.147        1_565    9_555 ?
  W   Sr   O1    81.17(3)       1_565    1_555 ?
  W   Sr   O1    89.68(3)       1_565    2_555 ?
  W   Sr   O1    90.859(19)     1_565    9_455 ?
  W   Sr   O1    99.465(20)     1_565   10_555 ?
  W   Sr   O1    145.30(3)      1_565   11_555 ?
  W   Sr   O1    145.11(3)      1_565   12_455 ?
  W   Sr   O2    137.974(10)    1_565    1_555 ?
  W   Sr   O2    92.545(12)     1_565   13_455 ?
  W   Sr   O2    92.545(12)     1_565   13_555 ?
  W   Sr    W    104.242        9_455    9_555 ?
  W   Sr   Te    112.147        9_455    1_555 ?
  W   Sr   Te    112.147        9_455    1_565 ?
  W   Sr   Te    104.242        9_455    9_555 ?
  W   Sr   O1    145.11(3)      9_455    1_555 ?
  W   Sr   O1    90.859(19)     9_455    2_555 ?
  W   Sr   O1    99.465(20)     9_455    3_565 ?
  W   Sr   O1    145.30(3)      9_455    4_565 ?
  W   Sr   O1    81.17(3)       9_455   10_555 ?
  W   Sr   O1    89.68(3)       9_455   11_555 ?
  W   Sr   O2    92.545(12)     9_455    1_555 ?
  W   Sr   O2    92.545(12)     9_455    1_565 ?
  W   Sr   O2    137.974(10)    9_455   13_555 ?
  W   Sr   Te    112.147        9_555    1_555 ?
  W   Sr   Te    112.147        9_555    1_565 ?
  W   Sr   Te    104.242        9_555    9_455 ?
  W   Sr   O1    99.465(20)     9_555    1_555 ?
  W   Sr   O1    145.30(3)      9_555    2_555 ?
  W   Sr   O1    145.11(3)      9_555    3_565 ?
  W   Sr   O1    90.859(19)     9_555    4_565 ?
  W   Sr   O1    89.68(3)       9_555    9_455 ?
  W   Sr   O1    81.17(3)       9_555   12_455 ?
  W   Sr   O2    92.545(12)     9_555    1_555 ?
  W   Sr   O2    92.545(12)     9_555    1_565 ?
  W   Sr   O2    137.974(10)    9_555   13_455 ?
 Te   Sr   Te    104.242        1_555    1_565 ?
 Te   Sr   Te    112.147        1_555    9_455 ?
 Te   Sr   Te    112.147        1_555    9_555 ?
 Te   Sr   O1    81.17(3)       1_555    3_565 ?
 Te   Sr   O1    89.68(3)       1_555    4_565 ?
 Te   Sr   O1    145.30(3)      1_555    9_455 ?
 Te   Sr   O1    145.11(3)      1_555   10_555 ?
 Te   Sr   O1    90.859(19)     1_555   11_555 ?
 Te   Sr   O1    99.465(20)     1_555   12_455 ?
 Te   Sr   O2    137.974(10)    1_555    1_565 ?
 Te   Sr   O2    92.545(12)     1_555   13_455 ?
 Te   Sr   O2    92.545(12)     1_555   13_555 ?
 Te   Sr   Te    112.147        1_565    9_455 ?
 Te   Sr   Te    112.147        1_565    9_555 ?
 Te   Sr   O1    81.17(3)       1_565    1_555 ?
 Te   Sr   O1    89.68(3)       1_565    2_555 ?
 Te   Sr   O1    90.859(19)     1_565    9_455 ?
 Te   Sr   O1    99.465(20)     1_565   10_555 ?
 Te   Sr   O1    145.30(3)      1_565   11_555 ?
 Te   Sr   O1    145.11(3)      1_565   12_455 ?
 Te   Sr   O2    137.974(10)    1_565    1_555 ?
 Te   Sr   O2    92.545(12)     1_565   13_455 ?
 Te   Sr   O2    92.545(12)     1_565   13_555 ?
 Te   Sr   Te    104.242        9_455    9_555 ?
 Te   Sr   O1    145.11(3)      9_455    1_555 ?
 Te   Sr   O1    90.859(19)     9_455    2_555 ?
 Te   Sr   O1    99.465(20)     9_455    3_565 ?
 Te   Sr   O1    145.30(3)      9_455    4_565 ?
 Te   Sr   O1    81.17(3)       9_455   10_555 ?
 Te   Sr   O1    89.68(3)       9_455   11_555 ?
 Te   Sr   O2    92.545(12)     9_455    1_555 ?
 Te   Sr   O2    92.545(12)     9_455    1_565 ?
 Te   Sr   O2    137.974(10)    9_455   13_555 ?
 Te   Sr   O1    99.465(20)     9_555    1_555 ?
 Te   Sr   O1    145.30(3)      9_555    2_555 ?
 Te   Sr   O1    145.11(3)      9_555    3_565 ?
 Te   Sr   O1    90.859(19)     9_555    4_565 ?
 Te   Sr   O1    89.68(3)       9_555    9_455 ?
 Te   Sr   O1    81.17(3)       9_555   12_455 ?
 Te   Sr   O2    92.545(12)     9_555    1_555 ?
 Te   Sr   O2    92.545(12)     9_555    1_565 ?
 Te   Sr   O2    137.974(10)    9_555   13_455 ?
 O1   Sr   O1    56.02(4)       1_555    2_555 ?
 O1   Sr   O1    73.38(4)       1_555    3_565 ?
 O1   Sr   O1    57.69(4)       1_555    4_565 ?
 O1   Sr   O1    169.62(5)      1_555    9_455 ?
 O1   Sr   O1    130.02(3)      1_555   10_555 ?
 O1   Sr   O1    96.30(2)       1_555   11_555 ?
 O1   Sr   O1    130.02(3)      1_555   12_455 ?
 O1   Sr   O2    60.90(3)       1_555    1_555 ?
 O1   Sr   O2    111.73(4)      1_555    1_565 ?
 O1   Sr   O2    118.19(4)      1_555   13_455 ?
 O1   Sr   O2    69.12(3)       1_555   13_555 ?
 O1   Sr   O1    57.69(4)       2_555    3_565 ?
 O1   Sr   O1    94.04(5)       2_555    4_565 ?
 O1   Sr   O1    117.70(4)      2_555    9_455 ?
 O1   Sr   O1    169.62(5)      2_555   10_555 ?
 O1   Sr   O1    117.70(4)      2_555   11_555 ?
 O1   Sr   O1    96.30(2)       2_555   12_455 ?
 O1   Sr   O2    55.17(2)       2_555    1_555 ?
 O1   Sr   O2    118.20(4)      2_555    1_565 ?
 O1   Sr   O2    62.57(2)       2_555   13_455 ?
 O1   Sr   O2    124.01(4)      2_555   13_555 ?
 O1   Sr   O1    56.02(4)       3_565    4_565 ?
 O1   Sr   O1    96.30(2)       3_565    9_455 ?
 O1   Sr   O1    130.02(3)      3_565   10_555 ?
 O1   Sr   O1    169.62(5)      3_565   11_555 ?
 O1   Sr   O1    130.02(3)      3_565   12_455 ?
 O1   Sr   O2    111.73(4)      3_565    1_555 ?
 O1   Sr   O2    60.90(3)       3_565    1_565 ?
 O1   Sr   O2    69.12(3)       3_565   13_455 ?
 O1   Sr   O2    118.19(4)      3_565   13_555 ?
 O1   Sr   O1    117.70(4)      4_565    9_455 ?
 O1   Sr   O1    96.30(2)       4_565   10_555 ?
 O1   Sr   O1    117.70(4)      4_565   11_555 ?
 O1   Sr   O1    169.62(5)      4_565   12_455 ?
 O1   Sr   O2    118.20(4)      4_565    1_555 ?
 O1   Sr   O2    55.17(2)       4_565    1_565 ?
 O1   Sr   O2    124.01(4)      4_565   13_455 ?
 O1   Sr   O2    62.57(2)       4_565   13_555 ?
 O1   Sr   O1    57.69(4)       9_455   10_555 ?
 O1   Sr   O1    94.04(5)       9_455   11_555 ?
 O1   Sr   O1    56.02(4)       9_455   12_455 ?
 O1   Sr   O2    124.01(4)      9_455    1_555 ?
 O1   Sr   O2    62.57(2)       9_455    1_565 ?
 O1   Sr   O2    55.17(2)       9_455   13_455 ?
 O1   Sr   O2    118.20(4)      9_455   13_555 ?
 O1   Sr   O1    56.02(4)      10_555   11_555 ?
 O1   Sr   O1    73.38(4)      10_555   12_455 ?
 O1   Sr   O2    118.19(4)     10_555    1_555 ?
 O1   Sr   O2    69.12(3)      10_555    1_565 ?
 O1   Sr   O2    111.73(4)     10_555   13_455 ?
 O1   Sr   O2    60.90(3)      10_555   13_555 ?
 O1   Sr   O1    57.69(4)      11_555   12_455 ?
 O1   Sr   O2    62.57(2)      11_555    1_555 ?
 O1   Sr   O2    124.01(4)     11_555    1_565 ?
 O1   Sr   O2    118.20(4)     11_555   13_455 ?
 O1   Sr   O2    55.17(2)      11_555   13_555 ?
 O1   Sr   O2    69.12(3)      12_455    1_555 ?
 O1   Sr   O2    118.19(4)     12_455    1_565 ?
 O1   Sr   O2    60.90(3)      12_455   13_455 ?
 O1   Sr   O2    111.73(4)     12_455   13_555 ?
 O2   Sr   O2    171.7066(18    1_555    1_565 ?
 O2   Sr   O2    90.300(4)      1_555   13_455 ?
 O2   Sr   O2    90.300(4)      1_555   13_555 ?
 O2   Sr   O2    90.300(4)      1_565   13_455 ?
 O2   Sr   O2    90.300(4)      1_565   13_555 ?
 O2   Sr   O2    171.7066(18   13_455   13_555 ?
 Sr   Cu   Sr    104.242        1_545    1_555 ?
 Sr   Cu   Sr    67.8525        1_545    2_555 ?
 Sr   Cu   Sr    67.8525        1_545    2_655 ?
 Sr   Cu   Sr    75.7581        1_545    5_556 ?
 Sr   Cu   Sr    180.000        1_545    5_566 ?
 Sr   Cu   Sr    112.147        1_545    6_456 ?
 Sr   Cu   Sr    112.147        1_545    6_556 ?
 Sr   Cu    W    56.0737        1_545    9_445 ?
 Sr   Cu    W    123.926        1_545    9_455 ?
 Sr   Cu    W    56.0737        1_545    9_545 ?
 Sr   Cu    W    123.926        1_545    9_555 ?
 Sr   Cu   Te    56.0737        1_545    9_445 ?
 Sr   Cu   Te    123.926        1_545    9_455 ?
 Sr   Cu   Te    56.0737        1_545    9_545 ?
 Sr   Cu   Te    123.926        1_545    9_555 ?
 Sr   Cu   O1    63.15(4)       1_545    9_445 ?
 Sr   Cu   O1    77.02(2)       1_545    9_545 ?
 Sr   Cu   O1    49.66(3)       1_545   10_545 ?
 Sr   Cu   O1    139.17(3)      1_545   10_555 ?
 Sr   Cu   O1    102.98(3)      1_545   11_455 ?
 Sr   Cu   O1    116.85(5)      1_545   11_555 ?
 Sr   Cu   O1    130.34(5)      1_545   12_455 ?
 Sr   Cu   O2    52.12(2)       1_545    1_555 ?
 Sr   Cu   O2    127.88(3)      1_545    5_556 ?
 Sr   Cu   Sr    67.8525        1_555    2_555 ?
 Sr   Cu   Sr    67.8525        1_555    2_655 ?
 Sr   Cu   Sr    180.000        1_555    5_556 ?
 Sr   Cu   Sr    75.7581        1_555    5_566 ?
 Sr   Cu   Sr    112.147        1_555    6_456 ?
 Sr   Cu   Sr    112.147        1_555    6_556 ?
 Sr   Cu    W    123.926        1_555    9_445 ?
 Sr   Cu    W    56.0737        1_555    9_455 ?
 Sr   Cu    W    123.926        1_555    9_545 ?
 Sr   Cu    W    56.0737        1_555    9_555 ?
 Sr   Cu   Te    123.926        1_555    9_445 ?
 Sr   Cu   Te    56.0737        1_555    9_455 ?
 Sr   Cu   Te    123.926        1_555    9_545 ?
 Sr   Cu   Te    56.0737        1_555    9_555 ?
 Sr   Cu   O1    116.85(5)      1_555    9_445 ?
 Sr   Cu   O1    102.98(3)      1_555    9_545 ?
 Sr   Cu   O1    130.34(5)      1_555   10_545 ?
 Sr   Cu   O1    77.02(2)       1_555   11_455 ?
 Sr   Cu   O1    63.15(4)       1_555   11_555 ?
 Sr   Cu   O1    139.17(3)      1_555   12_445 ?
 Sr   Cu   O1    49.66(3)       1_555   12_455 ?
 Sr   Cu   O2    52.12(2)       1_555    1_555 ?
 Sr   Cu   O2    127.88(3)      1_555    5_556 ?
 Sr   Cu   Sr    104.242        2_555    2_655 ?
 Sr   Cu   Sr    112.147        2_555    5_556 ?
 Sr   Cu   Sr    112.147        2_555    5_566 ?
 Sr   Cu   Sr    75.7581        2_555    6_456 ?
 Sr   Cu   Sr    180.000        2_555    6_556 ?
 Sr   Cu    W    56.0737        2_555    9_445 ?
 Sr   Cu    W    56.0737        2_555    9_455 ?
 Sr   Cu    W    123.926        2_555    9_545 ?
 Sr   Cu    W    123.926        2_555    9_555 ?
 Sr   Cu   Te    56.0737        2_555    9_445 ?
 Sr   Cu   Te    56.0737        2_555    9_455 ?
 Sr   Cu   Te    123.926        2_555    9_545 ?
 Sr   Cu   Te    123.926        2_555    9_555 ?
 Sr   Cu   O1    49.66(3)       2_555    9_445 ?
 Sr   Cu   O1    139.17(3)      2_555    9_545 ?
 Sr   Cu   O1    116.85(5)      2_555   10_545 ?
 Sr   Cu   O1    102.98(3)      2_555   10_555 ?
 Sr   Cu   O1    130.34(5)      2_555   11_555 ?
 Sr   Cu   O1    77.02(2)       2_555   12_445 ?
 Sr   Cu   O1    63.15(4)       2_555   12_455 ?
 Sr   Cu   O2    52.12(2)       2_555    1_555 ?
 Sr   Cu   O2    127.88(3)      2_555    5_556 ?
 Sr   Cu   Sr    112.147        2_655    5_556 ?
 Sr   Cu   Sr    112.147        2_655    5_566 ?
 Sr   Cu   Sr    180.000        2_655    6_456 ?
 Sr   Cu   Sr    75.7581        2_655    6_556 ?
 Sr   Cu    W    123.926        2_655    9_445 ?
 Sr   Cu    W    123.926        2_655    9_455 ?
 Sr   Cu    W    56.0737        2_655    9_545 ?
 Sr   Cu    W    56.0737        2_655    9_555 ?
 Sr   Cu   Te    123.926        2_655    9_445 ?
 Sr   Cu   Te    123.926        2_655    9_455 ?
 Sr   Cu   Te    56.0737        2_655    9_545 ?
 Sr   Cu   Te    56.0737        2_655    9_555 ?
 Sr   Cu   O1    130.34(5)      2_655    9_445 ?
 Sr   Cu   O1    63.15(4)       2_655   10_545 ?
 Sr   Cu   O1    77.02(2)       2_655   10_555 ?
 Sr   Cu   O1    139.17(3)      2_655   11_455 ?
 Sr   Cu   O1    49.66(3)       2_655   11_555 ?
 Sr   Cu   O1    102.98(3)      2_655   12_445 ?
 Sr   Cu   O1    116.85(5)      2_655   12_455 ?
 Sr   Cu   O2    52.12(2)       2_655    1_555 ?
 Sr   Cu   O2    127.88(3)      2_655    5_556 ?
 Sr   Cu   Sr    104.242        5_556    5_566 ?
 Sr   Cu   Sr    67.8525        5_556    6_456 ?
 Sr   Cu   Sr    67.8525        5_556    6_556 ?
 Sr   Cu    W    56.0737        5_556    9_445 ?
 Sr   Cu    W    123.926        5_556    9_455 ?
 Sr   Cu    W    56.0737        5_556    9_545 ?
 Sr   Cu    W    123.926        5_556    9_555 ?
 Sr   Cu   Te    56.0737        5_556    9_445 ?
 Sr   Cu   Te    123.926        5_556    9_455 ?
 Sr   Cu   Te    56.0737        5_556    9_545 ?
 Sr   Cu   Te    123.926        5_556    9_555 ?
 Sr   Cu   O1    63.15(4)       5_556    9_445 ?
 Sr   Cu   O1    77.02(2)       5_556    9_545 ?
 Sr   Cu   O1    49.66(3)       5_556   10_545 ?
 Sr   Cu   O1    139.17(3)      5_556   10_555 ?
 Sr   Cu   O1    102.98(3)      5_556   11_455 ?
 Sr   Cu   O1    116.85(5)      5_556   11_555 ?
 Sr   Cu   O1    130.34(5)      5_556   12_455 ?
 Sr   Cu   O2    127.88(3)      5_556    1_555 ?
 Sr   Cu   O2    52.12(2)       5_556    5_556 ?
 Sr   Cu   Sr    67.8525        5_566    6_456 ?
 Sr   Cu   Sr    67.8525        5_566    6_556 ?
 Sr   Cu    W    123.926        5_566    9_445 ?
 Sr   Cu    W    56.0737        5_566    9_455 ?
 Sr   Cu    W    123.926        5_566    9_545 ?
 Sr   Cu    W    56.0737        5_566    9_555 ?
 Sr   Cu   Te    123.926        5_566    9_445 ?
 Sr   Cu   Te    56.0737        5_566    9_455 ?
 Sr   Cu   Te    123.926        5_566    9_545 ?
 Sr   Cu   Te    56.0737        5_566    9_555 ?
 Sr   Cu   O1    116.85(5)      5_566    9_445 ?
 Sr   Cu   O1    102.98(3)      5_566    9_545 ?
 Sr   Cu   O1    130.34(5)      5_566   10_545 ?
 Sr   Cu   O1    77.02(2)       5_566   11_455 ?
 Sr   Cu   O1    63.15(4)       5_566   11_555 ?
 Sr   Cu   O1    139.17(3)      5_566   12_445 ?
 Sr   Cu   O1    49.66(3)       5_566   12_455 ?
 Sr   Cu   O2    127.88(3)      5_566    1_555 ?
 Sr   Cu   O2    52.12(2)       5_566    5_556 ?
 Sr   Cu   Sr    104.242        6_456    6_556 ?
 Sr   Cu    W    56.0737        6_456    9_445 ?
 Sr   Cu    W    56.0737        6_456    9_455 ?
 Sr   Cu    W    123.926        6_456    9_545 ?
 Sr   Cu    W    123.926        6_456    9_555 ?
 Sr   Cu   Te    56.0737        6_456    9_445 ?
 Sr   Cu   Te    56.0737        6_456    9_455 ?
 Sr   Cu   Te    123.926        6_456    9_545 ?
 Sr   Cu   Te    123.926        6_456    9_555 ?
 Sr   Cu   O1    49.66(3)       6_456    9_445 ?
 Sr   Cu   O1    139.17(3)      6_456    9_545 ?
 Sr   Cu   O1    116.85(5)      6_456   10_545 ?
 Sr   Cu   O1    102.98(3)      6_456   10_555 ?
 Sr   Cu   O1    130.34(5)      6_456   11_555 ?
 Sr   Cu   O1    77.02(2)       6_456   12_445 ?
 Sr   Cu   O1    63.15(4)       6_456   12_455 ?
 Sr   Cu   O2    127.88(3)      6_456    1_555 ?
 Sr   Cu   O2    52.12(2)       6_456    5_556 ?
 Sr   Cu    W    123.926        6_556    9_445 ?
 Sr   Cu    W    123.926        6_556    9_455 ?
 Sr   Cu    W    56.0737        6_556    9_545 ?
 Sr   Cu    W    56.0737        6_556    9_555 ?
 Sr   Cu   Te    123.926        6_556    9_445 ?
 Sr   Cu   Te    123.926        6_556    9_455 ?
 Sr   Cu   Te    56.0737        6_556    9_545 ?
 Sr   Cu   Te    56.0737        6_556    9_555 ?
 Sr   Cu   O1    130.34(5)      6_556    9_445 ?
 Sr   Cu   O1    63.15(4)       6_556   10_545 ?
 Sr   Cu   O1    77.02(2)       6_556   10_555 ?
 Sr   Cu   O1    139.17(3)      6_556   11_455 ?
 Sr   Cu   O1    49.66(3)       6_556   11_555 ?
 Sr   Cu   O1    102.98(3)      6_556   12_445 ?
 Sr   Cu   O1    116.85(5)      6_556   12_455 ?
 Sr   Cu   O2    127.88(3)      6_556    1_555 ?
 Sr   Cu   O2    52.12(2)       6_556    5_556 ?
  W   Cu    W    90.0000        9_445    9_455 ?
  W   Cu    W    90.0000        9_445    9_545 ?
  W   Cu    W    180.000        9_445    9_555 ?
  W   Cu   Te    90.0000        9_445    9_455 ?
  W   Cu   Te    90.0000        9_445    9_545 ?
  W   Cu   Te    180.000        9_445    9_555 ?
  W   Cu   O1    118.46(3)      9_445    9_545 ?
  W   Cu   O1    79.91(5)       9_445   10_545 ?
  W   Cu   O1    151.54(3)      9_445   10_555 ?
  W   Cu   O1    61.54(2)       9_445   11_455 ?
  W   Cu   O1    169.91(6)      9_445   11_555 ?
  W   Cu   O1    100.09(5)      9_445   12_455 ?
  W   Cu   O2    90.00(2)       9_445    1_555 ?
  W   Cu   O2    90.00(2)       9_445    5_556 ?
  W   Cu    W    180.000        9_455    9_545 ?
  W   Cu    W    90.0000        9_455    9_555 ?
  W   Cu   Te    90.0000        9_455    9_445 ?
  W   Cu   Te    180.000        9_455    9_545 ?
  W   Cu   Te    90.0000        9_455    9_555 ?
  W   Cu   O1    79.91(5)       9_455    9_445 ?
  W   Cu   O1    151.54(3)      9_455    9_545 ?
  W   Cu   O1    169.91(6)      9_455   10_545 ?
  W   Cu   O1    61.54(2)       9_455   10_555 ?
  W   Cu   O1    100.09(5)      9_455   11_555 ?
  W   Cu   O1    118.46(3)      9_455   12_445 ?
  W   Cu   O2    90.00(2)       9_455    1_555 ?
  W   Cu   O2    90.00(2)       9_455    5_556 ?
  W   Cu    W    90.0000        9_545    9_555 ?
  W   Cu   Te    90.0000        9_545    9_445 ?
  W   Cu   Te    180.000        9_545    9_455 ?
  W   Cu   Te    90.0000        9_545    9_555 ?
  W   Cu   O1    100.09(5)      9_545    9_445 ?
  W   Cu   O1    118.46(3)      9_545   10_555 ?
  W   Cu   O1    151.54(3)      9_545   11_455 ?
  W   Cu   O1    79.91(5)       9_545   11_555 ?
  W   Cu   O1    61.54(2)       9_545   12_445 ?
  W   Cu   O1    169.91(6)      9_545   12_455 ?
  W   Cu   O2    90.00(2)       9_545    1_555 ?
  W   Cu   O2    90.00(2)       9_545    5_556 ?
  W   Cu   Te    180.000        9_555    9_445 ?
  W   Cu   Te    90.0000        9_555    9_455 ?
  W   Cu   Te    90.0000        9_555    9_545 ?
  W   Cu   O1    169.91(6)      9_555    9_445 ?
  W   Cu   O1    61.54(2)       9_555    9_545 ?
  W   Cu   O1    100.09(5)      9_555   10_545 ?
  W   Cu   O1    118.46(3)      9_555   11_455 ?
  W   Cu   O1    151.54(3)      9_555   12_445 ?
  W   Cu   O1    79.91(5)       9_555   12_455 ?
  W   Cu   O2    90.00(2)       9_555    1_555 ?
  W   Cu   O2    90.00(2)       9_555    5_556 ?
 Te   Cu   Te    90.0000        9_445    9_455 ?
 Te   Cu   Te    90.0000        9_445    9_545 ?
 Te   Cu   Te    180.000        9_445    9_555 ?
 Te   Cu   O1    118.46(3)      9_445    9_545 ?
 Te   Cu   O1    79.91(5)       9_445   10_545 ?
 Te   Cu   O1    151.54(3)      9_445   10_555 ?
 Te   Cu   O1    61.54(2)       9_445   11_455 ?
 Te   Cu   O1    169.91(6)      9_445   11_555 ?
 Te   Cu   O1    100.09(5)      9_445   12_455 ?
 Te   Cu   O2    90.00(2)       9_445    1_555 ?
 Te   Cu   O2    90.00(2)       9_445    5_556 ?
 Te   Cu   Te    180.000        9_455    9_545 ?
 Te   Cu   Te    90.0000        9_455    9_555 ?
 Te   Cu   O1    79.91(5)       9_455    9_445 ?
 Te   Cu   O1    151.54(3)      9_455    9_545 ?
 Te   Cu   O1    169.91(6)      9_455   10_545 ?
 Te   Cu   O1    61.54(2)       9_455   10_555 ?
 Te   Cu   O1    100.09(5)      9_455   11_555 ?
 Te   Cu   O1    118.46(3)      9_455   12_445 ?
 Te   Cu   O2    90.00(2)       9_455    1_555 ?
 Te   Cu   O2    90.00(2)       9_455    5_556 ?
 Te   Cu   Te    90.0000        9_545    9_555 ?
 Te   Cu   O1    100.09(5)      9_545    9_445 ?
 Te   Cu   O1    118.46(3)      9_545   10_555 ?
 Te   Cu   O1    151.54(3)      9_545   11_455 ?
 Te   Cu   O1    79.91(5)       9_545   11_555 ?
 Te   Cu   O1    61.54(2)       9_545   12_445 ?
 Te   Cu   O1    169.91(6)      9_545   12_455 ?
 Te   Cu   O2    90.00(2)       9_545    1_555 ?
 Te   Cu   O2    90.00(2)       9_545    5_556 ?
 Te   Cu   O1    169.91(6)      9_555    9_445 ?
 Te   Cu   O1    61.54(2)       9_555    9_545 ?
 Te   Cu   O1    100.09(5)      9_555   10_545 ?
 Te   Cu   O1    118.46(3)      9_555   11_455 ?
 Te   Cu   O1    151.54(3)      9_555   12_445 ?
 Te   Cu   O1    79.91(5)       9_555   12_455 ?
 Te   Cu   O2    90.00(2)       9_555    1_555 ?
 Te   Cu   O2    90.00(2)       9_555    5_556 ?
 O1   Cu   O1    128.56(7)      9_445    9_545 ?
 O1   Cu   O1    90.00(8)       9_445   10_545 ?
 O1   Cu   O1    141.44(7)      9_445   10_555 ?
 O1   Cu   O1    51.44(5)       9_445   11_455 ?
 O1   Cu   O1    180.00(10)     9_445   11_555 ?
 O1   Cu   O1    90.00(8)       9_445   12_455 ?
 O1   Cu   O2    90.00(5)       9_445    1_555 ?
 O1   Cu   O2    90.00(5)       9_445    5_556 ?
 O1   Cu   O1    90.00(4)       9_545   10_555 ?
 O1   Cu   O1    180.00(5)      9_545   11_455 ?
 O1   Cu   O1    51.44(5)       9_545   11_555 ?
 O1   Cu   O1    90.00(4)       9_545   12_445 ?
 O1   Cu   O1    141.44(7)      9_545   12_455 ?
 O1   Cu   O2    90.00(4)       9_545    1_555 ?
 O1   Cu   O2    90.00(4)       9_545    5_556 ?
 O1   Cu   O1    128.56(7)     10_545   10_555 ?
 O1   Cu   O1    141.44(7)     10_545   11_455 ?
 O1   Cu   O1    90.00(8)      10_545   11_555 ?
 O1   Cu   O1    51.44(5)      10_545   12_445 ?
 O1   Cu   O1    180.00(10)    10_545   12_455 ?
 O1   Cu   O2    90.00(5)      10_545    1_555 ?
 O1   Cu   O2    90.00(5)      10_545    5_556 ?
 O1   Cu   O1    90.00(4)      10_555   11_455 ?
 O1   Cu   O1    180.00(5)     10_555   12_445 ?
 O1   Cu   O1    51.44(5)      10_555   12_455 ?
 O1   Cu   O2    90.00(4)      10_555    1_555 ?
 O1   Cu   O2    90.00(4)      10_555    5_556 ?
 O1   Cu   O1    128.56(7)     11_455   11_555 ?
 O1   Cu   O1    90.00(4)      11_455   12_445 ?
 O1   Cu   O2    90.00(4)      11_455    1_555 ?
 O1   Cu   O2    90.00(4)      11_455    5_556 ?
 O1   Cu   O1    141.44(7)     11_555   12_445 ?
 O1   Cu   O1    90.00(8)      11_555   12_455 ?
 O1   Cu   O2    90.00(5)      11_555    1_555 ?
 O1   Cu   O2    90.00(5)      11_555    5_556 ?
 O1   Cu   O1    128.56(7)     12_445   12_455 ?
 O1   Cu   O2    90.00(4)      12_445    1_555 ?
 O1   Cu   O2    90.00(4)      12_445    5_556 ?
 O1   Cu   O2    90.00(5)      12_455    1_555 ?
 O1   Cu   O2    90.00(5)      12_455    5_556 ?
 O2   Cu   O2    180.00(7)      1_555    5_556 ?
 Sr    W   Sr    104.242        1_545    1_555 ?
 Sr    W   Sr    67.8525        1_545    2_555 ?
 Sr    W   Sr    67.8525        1_545    2_655 ?
 Sr    W   Sr    75.7581        1_545    5_555 ?
 Sr    W   Sr    180.000        1_545    5_565 ?
 Sr    W   Sr    112.147        1_545    6_455 ?
 Sr    W   Sr    112.147        1_545    6_555 ?
 Sr    W   Cu    56.0737        1_545    9_444 ?
 Sr    W   Cu    123.926        1_545    9_454 ?
 Sr    W   Cu    56.0737        1_545    9_544 ?
 Sr    W   Cu    123.926        1_545    9_554 ?
 Sr    W   O1    130.50(5)      1_545    1_555 ?
 Sr    W   O1    116.65(5)      1_545    2_555 ?
 Sr    W   O1    102.47(3)      1_545    2_655 ?
 Sr    W   O1    49.50(4)       1_545    3_555 ?
 Sr    W   O1    139.39(3)      1_545    3_565 ?
 Sr    W   O1    77.53(2)       1_545    4_455 ?
 Sr    W   O1    63.35(4)       1_545    4_555 ?
 Sr    W   O2    52.12(3)       1_545    1_555 ?
 Sr    W   O2    127.88(4)      1_545    5_555 ?
 Sr    W   Sr    67.8525        1_555    2_555 ?
 Sr    W   Sr    67.8525        1_555    2_655 ?
 Sr    W   Sr    180.000        1_555    5_555 ?
 Sr    W   Sr    75.7581        1_555    5_565 ?
 Sr    W   Sr    112.147        1_555    6_455 ?
 Sr    W   Sr    112.147        1_555    6_555 ?
 Sr    W   Cu    123.926        1_555    9_444 ?
 Sr    W   Cu    56.0737        1_555    9_454 ?
 Sr    W   Cu    123.926        1_555    9_544 ?
 Sr    W   Cu    56.0737        1_555    9_554 ?
 Sr    W   O1    139.39(3)      1_555    1_545 ?
 Sr    W   O1    49.50(4)       1_555    1_555 ?
 Sr    W   O1    63.35(4)       1_555    2_555 ?
 Sr    W   O1    77.53(2)       1_555    2_655 ?
 Sr    W   O1    130.50(5)      1_555    3_555 ?
 Sr    W   O1    102.47(3)      1_555    4_455 ?
 Sr    W   O1    116.65(5)      1_555    4_555 ?
 Sr    W   O2    52.12(3)       1_555    1_555 ?
 Sr    W   O2    127.88(4)      1_555    5_555 ?
 Sr    W   Sr    104.242        2_555    2_655 ?
 Sr    W   Sr    112.147        2_555    5_555 ?
 Sr    W   Sr    112.147        2_555    5_565 ?
 Sr    W   Sr    75.7581        2_555    6_455 ?
 Sr    W   Sr    180.000        2_555    6_555 ?
 Sr    W   Cu    56.0737        2_555    9_444 ?
 Sr    W   Cu    56.0737        2_555    9_454 ?
 Sr    W   Cu    123.926        2_555    9_544 ?
 Sr    W   Cu    123.926        2_555    9_554 ?
 Sr    W   O1    102.47(3)      2_555    1_545 ?
 Sr    W   O1    116.65(5)      2_555    1_555 ?
 Sr    W   O1    49.50(4)       2_555    2_555 ?
 Sr    W   O1    139.39(3)      2_555    2_655 ?
 Sr    W   O1    63.35(4)       2_555    3_555 ?
 Sr    W   O1    77.53(2)       2_555    3_565 ?
 Sr    W   O1    130.50(5)      2_555    4_555 ?
 Sr    W   O2    52.12(3)       2_555    1_555 ?
 Sr    W   O2    127.88(4)      2_555    5_555 ?
 Sr    W   Sr    112.147        2_655    5_555 ?
 Sr    W   Sr    112.147        2_655    5_565 ?
 Sr    W   Sr    180.000        2_655    6_455 ?
 Sr    W   Sr    75.7581        2_655    6_555 ?
 Sr    W   Cu    123.926        2_655    9_444 ?
 Sr    W   Cu    123.926        2_655    9_454 ?
 Sr    W   Cu    56.0737        2_655    9_544 ?
 Sr    W   Cu    56.0737        2_655    9_554 ?
 Sr    W   O1    77.53(2)       2_655    1_545 ?
 Sr    W   O1    63.35(4)       2_655    1_555 ?
 Sr    W   O1    130.50(5)      2_655    2_555 ?
 Sr    W   O1    116.65(5)      2_655    3_555 ?
 Sr    W   O1    102.47(3)      2_655    3_565 ?
 Sr    W   O1    139.39(3)      2_655    4_455 ?
 Sr    W   O1    49.50(4)       2_655    4_555 ?
 Sr    W   O2    52.12(3)       2_655    1_555 ?
 Sr    W   O2    127.88(4)      2_655    5_555 ?
 Sr    W   Sr    104.242        5_555    5_565 ?
 Sr    W   Sr    67.8525        5_555    6_455 ?
 Sr    W   Sr    67.8525        5_555    6_555 ?
 Sr    W   Cu    56.0737        5_555    9_444 ?
 Sr    W   Cu    123.926        5_555    9_454 ?
 Sr    W   Cu    56.0737        5_555    9_544 ?
 Sr    W   Cu    123.926        5_555    9_554 ?
 Sr    W   O1    130.50(5)      5_555    1_555 ?
 Sr    W   O1    116.65(5)      5_555    2_555 ?
 Sr    W   O1    102.47(3)      5_555    2_655 ?
 Sr    W   O1    49.50(4)       5_555    3_555 ?
 Sr    W   O1    139.39(3)      5_555    3_565 ?
 Sr    W   O1    77.53(2)       5_555    4_455 ?
 Sr    W   O1    63.35(4)       5_555    4_555 ?
 Sr    W   O2    127.88(4)      5_555    1_555 ?
 Sr    W   O2    52.12(3)       5_555    5_555 ?
 Sr    W   Sr    67.8525        5_565    6_455 ?
 Sr    W   Sr    67.8525        5_565    6_555 ?
 Sr    W   Cu    123.926        5_565    9_444 ?
 Sr    W   Cu    56.0737        5_565    9_454 ?
 Sr    W   Cu    123.926        5_565    9_544 ?
 Sr    W   Cu    56.0737        5_565    9_554 ?
 Sr    W   O1    139.39(3)      5_565    1_545 ?
 Sr    W   O1    49.50(4)       5_565    1_555 ?
 Sr    W   O1    63.35(4)       5_565    2_555 ?
 Sr    W   O1    77.53(2)       5_565    2_655 ?
 Sr    W   O1    130.50(5)      5_565    3_555 ?
 Sr    W   O1    102.47(3)      5_565    4_455 ?
 Sr    W   O1    116.65(5)      5_565    4_555 ?
 Sr    W   O2    127.88(4)      5_565    1_555 ?
 Sr    W   O2    52.12(3)       5_565    5_555 ?
 Sr    W   Sr    104.242        6_455    6_555 ?
 Sr    W   Cu    56.0737        6_455    9_444 ?
 Sr    W   Cu    56.0737        6_455    9_454 ?
 Sr    W   Cu    123.926        6_455    9_544 ?
 Sr    W   Cu    123.926        6_455    9_554 ?
 Sr    W   O1    102.47(3)      6_455    1_545 ?
 Sr    W   O1    116.65(5)      6_455    1_555 ?
 Sr    W   O1    49.50(4)       6_455    2_555 ?
 Sr    W   O1    139.39(3)      6_455    2_655 ?
 Sr    W   O1    63.35(4)       6_455    3_555 ?
 Sr    W   O1    77.53(2)       6_455    3_565 ?
 Sr    W   O1    130.50(5)      6_455    4_555 ?
 Sr    W   O2    127.88(4)      6_455    1_555 ?
 Sr    W   O2    52.12(3)       6_455    5_555 ?
 Sr    W   Cu    123.926        6_555    9_444 ?
 Sr    W   Cu    123.926        6_555    9_454 ?
 Sr    W   Cu    56.0737        6_555    9_544 ?
 Sr    W   Cu    56.0737        6_555    9_554 ?
 Sr    W   O1    77.53(2)       6_555    1_545 ?
 Sr    W   O1    63.35(4)       6_555    1_555 ?
 Sr    W   O1    130.50(5)      6_555    2_555 ?
 Sr    W   O1    116.65(5)      6_555    3_555 ?
 Sr    W   O1    102.47(3)      6_555    3_565 ?
 Sr    W   O1    139.39(3)      6_555    4_455 ?
 Sr    W   O1    49.50(4)       6_555    4_555 ?
 Sr    W   O2    127.88(4)      6_555    1_555 ?
 Sr    W   O2    52.12(3)       6_555    5_555 ?
 Cu    W   Cu    90.0000        9_444    9_454 ?
 Cu    W   Cu    90.0000        9_444    9_544 ?
 Cu    W   Cu    180.000        9_444    9_554 ?
 Cu    W   O1    60.88(2)       9_444    1_545 ?
 Cu    W   O1    169.63(6)      9_444    1_555 ?
 Cu    W   O1    79.63(5)       9_444    2_555 ?
 Cu    W   O1    150.88(3)      9_444    2_655 ?
 Cu    W   O1    119.12(3)      9_444    3_565 ?
 Cu    W   O1    100.37(5)      9_444    4_555 ?
 Cu    W   O2    90.00(3)       9_444    1_555 ?
 Cu    W   O2    90.00(3)       9_444    5_555 ?
 Cu    W   Cu    180.000        9_454    9_544 ?
 Cu    W   Cu    90.0000        9_454    9_554 ?
 Cu    W   O1    150.88(3)      9_454    1_545 ?
 Cu    W   O1    79.63(5)       9_454    1_555 ?
 Cu    W   O1    119.12(3)      9_454    2_655 ?
 Cu    W   O1    100.37(5)      9_454    3_555 ?
 Cu    W   O1    60.88(2)       9_454    4_455 ?
 Cu    W   O1    169.63(6)      9_454    4_555 ?
 Cu    W   O2    90.00(3)       9_454    1_555 ?
 Cu    W   O2    90.00(3)       9_454    5_555 ?
 Cu    W   Cu    90.0000        9_544    9_554 ?
 Cu    W   O1    100.37(5)      9_544    1_555 ?
 Cu    W   O1    169.63(6)      9_544    2_555 ?
 Cu    W   O1    60.88(2)       9_544    2_655 ?
 Cu    W   O1    79.63(5)       9_544    3_555 ?
 Cu    W   O1    150.88(3)      9_544    3_565 ?
 Cu    W   O1    119.12(3)      9_544    4_455 ?
 Cu    W   O2    90.00(3)       9_544    1_555 ?
 Cu    W   O2    90.00(3)       9_544    5_555 ?
 Cu    W   O1    119.12(3)      9_554    1_545 ?
 Cu    W   O1    100.37(5)      9_554    2_555 ?
 Cu    W   O1    169.63(6)      9_554    3_555 ?
 Cu    W   O1    60.88(2)       9_554    3_565 ?
 Cu    W   O1    150.88(3)      9_554    4_455 ?
 Cu    W   O1    79.63(5)       9_554    4_555 ?
 Cu    W   O2    90.00(3)       9_554    1_555 ?
 Cu    W   O2    90.00(3)       9_554    5_555 ?
 O1    W   O1    129.49(7)      1_545    1_555 ?
 O1    W   O1    140.51(7)      1_545    2_555 ?
 O1    W   O1    90.00(4)       1_545    2_655 ?
 O1    W   O1    50.51(5)       1_545    3_555 ?
 O1    W   O1    180.00(5)      1_545    3_565 ?
 O1    W   O1    90.00(4)       1_545    4_455 ?
 O1    W   O2    90.00(5)       1_545    1_555 ?
 O1    W   O2    90.00(5)       1_545    5_555 ?
 O1    W   O1    90.00(8)       1_555    2_555 ?
 O1    W   O1    180.00(10)     1_555    3_555 ?
 O1    W   O1    50.51(5)       1_555    3_565 ?
 O1    W   O1    140.51(7)      1_555    4_455 ?
 O1    W   O1    90.00(8)       1_555    4_555 ?
 O1    W   O2    90.00(6)       1_555    1_555 ?
 O1    W   O2    90.00(6)       1_555    5_555 ?
 O1    W   O1    129.49(7)      2_555    2_655 ?
 O1    W   O1    90.00(8)       2_555    3_555 ?
 O1    W   O1    50.51(5)       2_555    4_455 ?
 O1    W   O1    180.00(10)     2_555    4_555 ?
 O1    W   O2    90.00(6)       2_555    1_555 ?
 O1    W   O2    90.00(6)       2_555    5_555 ?
 O1    W   O1    140.51(7)      2_655    3_555 ?
 O1    W   O1    90.00(4)       2_655    3_565 ?
 O1    W   O1    180.00(5)      2_655    4_455 ?
 O1    W   O1    50.51(5)       2_655    4_555 ?
 O1    W   O2    90.00(5)       2_655    1_555 ?
 O1    W   O2    90.00(5)       2_655    5_555 ?
 O1    W   O1    129.49(7)      3_555    3_565 ?
 O1    W   O1    90.00(8)       3_555    4_555 ?
 O1    W   O2    90.00(6)       3_555    1_555 ?
 O1    W   O2    90.00(6)       3_555    5_555 ?
 O1    W   O1    90.00(4)       3_565    4_455 ?
 O1    W   O1    140.51(7)      3_565    4_555 ?
 O1    W   O2    90.00(5)       3_565    1_555 ?
 O1    W   O2    90.00(5)       3_565    5_555 ?
 O1    W   O1    129.49(7)      4_455    4_555 ?
 O1    W   O2    90.00(5)       4_455    1_555 ?
 O1    W   O2    90.00(5)       4_455    5_555 ?
 O1    W   O2    90.00(6)       4_555    1_555 ?
 O1    W   O2    90.00(6)       4_555    5_555 ?
 O2    W   O2    180.00(8)      1_555    5_555 ?
 Sr   Te   Sr    104.242        1_545    1_555 ?
 Sr   Te   Sr    67.8525        1_545    2_555 ?
 Sr   Te   Sr    67.8525        1_545    2_655 ?
 Sr   Te   Sr    75.7581        1_545    5_555 ?
 Sr   Te   Sr    180.000        1_545    5_565 ?
 Sr   Te   Sr    112.147        1_545    6_455 ?
 Sr   Te   Sr    112.147        1_545    6_555 ?
 Sr   Te   Cu    56.0737        1_545    9_444 ?
 Sr   Te   Cu    123.926        1_545    9_454 ?
 Sr   Te   Cu    56.0737        1_545    9_544 ?
 Sr   Te   Cu    123.926        1_545    9_554 ?
 Sr   Te   O1    130.50(5)      1_545    1_555 ?
 Sr   Te   O1    116.65(5)      1_545    2_555 ?
 Sr   Te   O1    102.47(3)      1_545    2_655 ?
 Sr   Te   O1    49.50(4)       1_545    3_555 ?
 Sr   Te   O1    139.39(3)      1_545    3_565 ?
 Sr   Te   O1    77.53(2)       1_545    4_455 ?
 Sr   Te   O1    63.35(4)       1_545    4_555 ?
 Sr   Te   O2    52.12(3)       1_545    1_555 ?
 Sr   Te   O2    127.88(4)      1_545    5_555 ?
 Sr   Te   Sr    67.8525        1_555    2_555 ?
 Sr   Te   Sr    67.8525        1_555    2_655 ?
 Sr   Te   Sr    180.000        1_555    5_555 ?
 Sr   Te   Sr    75.7581        1_555    5_565 ?
 Sr   Te   Sr    112.147        1_555    6_455 ?
 Sr   Te   Sr    112.147        1_555    6_555 ?
 Sr   Te   Cu    123.926        1_555    9_444 ?
 Sr   Te   Cu    56.0737        1_555    9_454 ?
 Sr   Te   Cu    123.926        1_555    9_544 ?
 Sr   Te   Cu    56.0737        1_555    9_554 ?
 Sr   Te   O1    139.39(3)      1_555    1_545 ?
 Sr   Te   O1    49.50(4)       1_555    1_555 ?
 Sr   Te   O1    63.35(4)       1_555    2_555 ?
 Sr   Te   O1    77.53(2)       1_555    2_655 ?
 Sr   Te   O1    130.50(5)      1_555    3_555 ?
 Sr   Te   O1    102.47(3)      1_555    4_455 ?
 Sr   Te   O1    116.65(5)      1_555    4_555 ?
 Sr   Te   O2    52.12(3)       1_555    1_555 ?
 Sr   Te   O2    127.88(4)      1_555    5_555 ?
 Sr   Te   Sr    104.242        2_555    2_655 ?
 Sr   Te   Sr    112.147        2_555    5_555 ?
 Sr   Te   Sr    112.147        2_555    5_565 ?
 Sr   Te   Sr    75.7581        2_555    6_455 ?
 Sr   Te   Sr    180.000        2_555    6_555 ?
 Sr   Te   Cu    56.0737        2_555    9_444 ?
 Sr   Te   Cu    56.0737        2_555    9_454 ?
 Sr   Te   Cu    123.926        2_555    9_544 ?
 Sr   Te   Cu    123.926        2_555    9_554 ?
 Sr   Te   O1    102.47(3)      2_555    1_545 ?
 Sr   Te   O1    116.65(5)      2_555    1_555 ?
 Sr   Te   O1    49.50(4)       2_555    2_555 ?
 Sr   Te   O1    139.39(3)      2_555    2_655 ?
 Sr   Te   O1    63.35(4)       2_555    3_555 ?
 Sr   Te   O1    77.53(2)       2_555    3_565 ?
 Sr   Te   O1    130.50(5)      2_555    4_555 ?
 Sr   Te   O2    52.12(3)       2_555    1_555 ?
 Sr   Te   O2    127.88(4)      2_555    5_555 ?
 Sr   Te   Sr    112.147        2_655    5_555 ?
 Sr   Te   Sr    112.147        2_655    5_565 ?
 Sr   Te   Sr    180.000        2_655    6_455 ?
 Sr   Te   Sr    75.7581        2_655    6_555 ?
 Sr   Te   Cu    123.926        2_655    9_444 ?
 Sr   Te   Cu    123.926        2_655    9_454 ?
 Sr   Te   Cu    56.0737        2_655    9_544 ?
 Sr   Te   Cu    56.0737        2_655    9_554 ?
 Sr   Te   O1    77.53(2)       2_655    1_545 ?
 Sr   Te   O1    63.35(4)       2_655    1_555 ?
 Sr   Te   O1    130.50(5)      2_655    2_555 ?
 Sr   Te   O1    116.65(5)      2_655    3_555 ?
 Sr   Te   O1    102.47(3)      2_655    3_565 ?
 Sr   Te   O1    139.39(3)      2_655    4_455 ?
 Sr   Te   O1    49.50(4)       2_655    4_555 ?
 Sr   Te   O2    52.12(3)       2_655    1_555 ?
 Sr   Te   O2    127.88(4)      2_655    5_555 ?
 Sr   Te   Sr    104.242        5_555    5_565 ?
 Sr   Te   Sr    67.8525        5_555    6_455 ?
 Sr   Te   Sr    67.8525        5_555    6_555 ?
 Sr   Te   Cu    56.0737        5_555    9_444 ?
 Sr   Te   Cu    123.926        5_555    9_454 ?
 Sr   Te   Cu    56.0737        5_555    9_544 ?
 Sr   Te   Cu    123.926        5_555    9_554 ?
 Sr   Te   O1    130.50(5)      5_555    1_555 ?
 Sr   Te   O1    116.65(5)      5_555    2_555 ?
 Sr   Te   O1    102.47(3)      5_555    2_655 ?
 Sr   Te   O1    49.50(4)       5_555    3_555 ?
 Sr   Te   O1    139.39(3)      5_555    3_565 ?
 Sr   Te   O1    77.53(2)       5_555    4_455 ?
 Sr   Te   O1    63.35(4)       5_555    4_555 ?
 Sr   Te   O2    127.88(4)      5_555    1_555 ?
 Sr   Te   O2    52.12(3)       5_555    5_555 ?
 Sr   Te   Sr    67.8525        5_565    6_455 ?
 Sr   Te   Sr    67.8525        5_565    6_555 ?
 Sr   Te   Cu    123.926        5_565    9_444 ?
 Sr   Te   Cu    56.0737        5_565    9_454 ?
 Sr   Te   Cu    123.926        5_565    9_544 ?
 Sr   Te   Cu    56.0737        5_565    9_554 ?
 Sr   Te   O1    139.39(3)      5_565    1_545 ?
 Sr   Te   O1    49.50(4)       5_565    1_555 ?
 Sr   Te   O1    63.35(4)       5_565    2_555 ?
 Sr   Te   O1    77.53(2)       5_565    2_655 ?
 Sr   Te   O1    130.50(5)      5_565    3_555 ?
 Sr   Te   O1    102.47(3)      5_565    4_455 ?
 Sr   Te   O1    116.65(5)      5_565    4_555 ?
 Sr   Te   O2    127.88(4)      5_565    1_555 ?
 Sr   Te   O2    52.12(3)       5_565    5_555 ?
 Sr   Te   Sr    104.242        6_455    6_555 ?
 Sr   Te   Cu    56.0737        6_455    9_444 ?
 Sr   Te   Cu    56.0737        6_455    9_454 ?
 Sr   Te   Cu    123.926        6_455    9_544 ?
 Sr   Te   Cu    123.926        6_455    9_554 ?
 Sr   Te   O1    102.47(3)      6_455    1_545 ?
 Sr   Te   O1    116.65(5)      6_455    1_555 ?
 Sr   Te   O1    49.50(4)       6_455    2_555 ?
 Sr   Te   O1    139.39(3)      6_455    2_655 ?
 Sr   Te   O1    63.35(4)       6_455    3_555 ?
 Sr   Te   O1    77.53(2)       6_455    3_565 ?
 Sr   Te   O1    130.50(5)      6_455    4_555 ?
 Sr   Te   O2    127.88(4)      6_455    1_555 ?
 Sr   Te   O2    52.12(3)       6_455    5_555 ?
 Sr   Te   Cu    123.926        6_555    9_444 ?
 Sr   Te   Cu    123.926        6_555    9_454 ?
 Sr   Te   Cu    56.0737        6_555    9_544 ?
 Sr   Te   Cu    56.0737        6_555    9_554 ?
 Sr   Te   O1    77.53(2)       6_555    1_545 ?
 Sr   Te   O1    63.35(4)       6_555    1_555 ?
 Sr   Te   O1    130.50(5)      6_555    2_555 ?
 Sr   Te   O1    116.65(5)      6_555    3_555 ?
 Sr   Te   O1    102.47(3)      6_555    3_565 ?
 Sr   Te   O1    139.39(3)      6_555    4_455 ?
 Sr   Te   O1    49.50(4)       6_555    4_555 ?
 Sr   Te   O2    127.88(4)      6_555    1_555 ?
 Sr   Te   O2    52.12(3)       6_555    5_555 ?
 Cu   Te   Cu    90.0000        9_444    9_454 ?
 Cu   Te   Cu    90.0000        9_444    9_544 ?
 Cu   Te   Cu    180.000        9_444    9_554 ?
 Cu   Te   O1    60.88(2)       9_444    1_545 ?
 Cu   Te   O1    169.63(6)      9_444    1_555 ?
 Cu   Te   O1    79.63(5)       9_444    2_555 ?
 Cu   Te   O1    150.88(3)      9_444    2_655 ?
 Cu   Te   O1    119.12(3)      9_444    3_565 ?
 Cu   Te   O1    100.37(5)      9_444    4_555 ?
 Cu   Te   O2    90.00(3)       9_444    1_555 ?
 Cu   Te   O2    90.00(3)       9_444    5_555 ?
 Cu   Te   Cu    180.000        9_454    9_544 ?
 Cu   Te   Cu    90.0000        9_454    9_554 ?
 Cu   Te   O1    150.88(3)      9_454    1_545 ?
 Cu   Te   O1    79.63(5)       9_454    1_555 ?
 Cu   Te   O1    119.12(3)      9_454    2_655 ?
 Cu   Te   O1    100.37(5)      9_454    3_555 ?
 Cu   Te   O1    60.88(2)       9_454    4_455 ?
 Cu   Te   O1    169.63(6)      9_454    4_555 ?
 Cu   Te   O2    90.00(3)       9_454    1_555 ?
 Cu   Te   O2    90.00(3)       9_454    5_555 ?
 Cu   Te   Cu    90.0000        9_544    9_554 ?
 Cu   Te   O1    100.37(5)      9_544    1_555 ?
 Cu   Te   O1    169.63(6)      9_544    2_555 ?
 Cu   Te   O1    60.88(2)       9_544    2_655 ?
 Cu   Te   O1    79.63(5)       9_544    3_555 ?
 Cu   Te   O1    150.88(3)      9_544    3_565 ?
 Cu   Te   O1    119.12(3)      9_544    4_455 ?
 Cu   Te   O2    90.00(3)       9_544    1_555 ?
 Cu   Te   O2    90.00(3)       9_544    5_555 ?
 Cu   Te   O1    119.12(3)      9_554    1_545 ?
 Cu   Te   O1    100.37(5)      9_554    2_555 ?
 Cu   Te   O1    169.63(6)      9_554    3_555 ?
 Cu   Te   O1    60.88(2)       9_554    3_565 ?
 Cu   Te   O1    150.88(3)      9_554    4_455 ?
 Cu   Te   O1    79.63(5)       9_554    4_555 ?
 Cu   Te   O2    90.00(3)       9_554    1_555 ?
 Cu   Te   O2    90.00(3)       9_554    5_555 ?
 O1   Te   O1    129.49(7)      1_545    1_555 ?
 O1   Te   O1    140.51(7)      1_545    2_555 ?
 O1   Te   O1    90.00(4)       1_545    2_655 ?
 O1   Te   O1    50.51(5)       1_545    3_555 ?
 O1   Te   O1    180.00(5)      1_545    3_565 ?
 O1   Te   O1    90.00(4)       1_545    4_455 ?
 O1   Te   O2    90.00(5)       1_545    1_555 ?
 O1   Te   O2    90.00(5)       1_545    5_555 ?
 O1   Te   O1    90.00(8)       1_555    2_555 ?
 O1   Te   O1    180.00(10)     1_555    3_555 ?
 O1   Te   O1    50.51(5)       1_555    3_565 ?
 O1   Te   O1    140.51(7)      1_555    4_455 ?
 O1   Te   O1    90.00(8)       1_555    4_555 ?
 O1   Te   O2    90.00(6)       1_555    1_555 ?
 O1   Te   O2    90.00(6)       1_555    5_555 ?
 O1   Te   O1    129.49(7)      2_555    2_655 ?
 O1   Te   O1    90.00(8)       2_555    3_555 ?
 O1   Te   O1    50.51(5)       2_555    4_455 ?
 O1   Te   O1    180.00(10)     2_555    4_555 ?
 O1   Te   O2    90.00(6)       2_555    1_555 ?
 O1   Te   O2    90.00(6)       2_555    5_555 ?
 O1   Te   O1    140.51(7)      2_655    3_555 ?
 O1   Te   O1    90.00(4)       2_655    3_565 ?
 O1   Te   O1    180.00(5)      2_655    4_455 ?
 O1   Te   O1    50.51(5)       2_655    4_555 ?
 O1   Te   O2    90.00(5)       2_655    1_555 ?
 O1   Te   O2    90.00(5)       2_655    5_555 ?
 O1   Te   O1    129.49(7)      3_555    3_565 ?
 O1   Te   O1    90.00(8)       3_555    4_555 ?
 O1   Te   O2    90.00(6)       3_555    1_555 ?
 O1   Te   O2    90.00(6)       3_555    5_555 ?
 O1   Te   O1    90.00(4)       3_565    4_455 ?
 O1   Te   O1    140.51(7)      3_565    4_555 ?
 O1   Te   O2    90.00(5)       3_565    1_555 ?
 O1   Te   O2    90.00(5)       3_565    5_555 ?
 O1   Te   O1    129.49(7)      4_455    4_555 ?
 O1   Te   O2    90.00(5)       4_455    1_555 ?
 O1   Te   O2    90.00(5)       4_455    5_555 ?
 O1   Te   O2    90.00(6)       4_555    1_555 ?
 O1   Te   O2    90.00(6)       4_555    5_555 ?
 O2   Te   O2    180.00(8)      1_555    5_555 ?
 Sr   O1   Sr    83.70(2)       1_555    2_655 ?
 Sr   O1   Sr    106.621(20)    1_555    5_565 ?
 Sr   O1   Sr    169.62(2)      1_555    6_555 ?
 Sr   O1   Cu    58.64(2)       1_555    9_454 ?
 Sr   O1   Cu    95.45(3)       1_555    9_554 ?
 Sr   O1    W    96.73(4)       1_555    1_555 ?
 Sr   O1    W    58.22(2)       1_555    1_565 ?
 Sr   O1   Te    96.73(4)       1_555    1_555 ?
 Sr   O1   Te    58.22(2)       1_555    1_565 ?
 Sr   O1   O1    70.65(4)       1_555    2_555 ?
 Sr   O1   O1    118.96(5)      1_555    2_655 ?
 Sr   O1   O1    96.73(4)       1_555    3_555 ?
 Sr   O1   O1    53.31(3)       1_555    3_565 ?
 Sr   O1   O1    95.45(4)       1_555    3_665 ?
 Sr   O1   O1    119.81(5)      1_555    4_555 ?
 Sr   O1   O1    69.52(4)       1_555    4_565 ?
 Sr   O1   O2    61.16(2)       1_555    1_555 ?
 Sr   O1   O2    130.44(4)      1_555    5_555 ?
 Sr   O1   O2    132.14(4)      1_555    9_554 ?
 Sr   O1   O2    56.81(2)       1_555   13_555 ?
 Sr   O1   Sr    169.62(2)      2_655    5_565 ?
 Sr   O1   Sr    85.96(2)       2_655    6_555 ?
 Sr   O1   Cu    130.32(2)      2_655    9_454 ?
 Sr   O1   Cu    82.16(3)       2_655    9_554 ?
 Sr   O1    W    82.91(4)       2_655    1_555 ?
 Sr   O1    W    129.42(2)      2_655    1_565 ?
 Sr   O1   Te    82.91(4)       2_655    1_555 ?
 Sr   O1   Te    129.42(2)      2_655    1_565 ?
 Sr   O1   O1    115.00(5)      2_655    2_555 ?
 Sr   O1   O1    52.79(4)       2_655    2_655 ?
 Sr   O1   O1    82.91(3)       2_655    3_555 ?
 Sr   O1   O1    137.00(5)      2_655    3_565 ?
 Sr   O1   O1    82.16(3)       2_655    3_665 ?
 Sr   O1   O1    53.34(4)       2_655    4_555 ?
 Sr   O1   O1    114.31(5)      2_655    4_565 ?
 Sr   O1   O2    55.37(3)       2_655    1_555 ?
 Sr   O1   O2    113.16(3)      2_655    5_555 ?
 Sr   O1   O2    115.41(3)      2_655    9_554 ?
 Sr   O1   O2    52.65(2)       2_655   13_555 ?
 Sr   O1   Sr    83.70(2)       5_565    6_555 ?
 Sr   O1   Cu    58.64(2)       5_565    9_454 ?
 Sr   O1   Cu    95.45(3)       5_565    9_554 ?
 Sr   O1    W    96.73(4)       5_565    1_555 ?
 Sr   O1    W    58.22(2)       5_565    1_565 ?
 Sr   O1   Te    96.73(4)       5_565    1_555 ?
 Sr   O1   Te    58.22(2)       5_565    1_565 ?
 Sr   O1   O1    70.65(4)       5_565    2_555 ?
 Sr   O1   O1    118.96(5)      5_565    2_655 ?
 Sr   O1   O1    96.73(4)       5_565    3_555 ?
 Sr   O1   O1    53.31(3)       5_565    3_565 ?
 Sr   O1   O1    95.45(4)       5_565    3_665 ?
 Sr   O1   O1    119.81(5)      5_565    4_555 ?
 Sr   O1   O1    69.52(4)       5_565    4_565 ?
 Sr   O1   O2    130.44(4)      5_565    1_555 ?
 Sr   O1   O2    61.16(2)       5_565    5_555 ?
 Sr   O1   O2    56.81(2)       5_565    9_554 ?
 Sr   O1   O2    132.14(4)      5_565   13_555 ?
 Sr   O1   Cu    130.32(2)      6_555    9_454 ?
 Sr   O1   Cu    82.16(3)       6_555    9_554 ?
 Sr   O1    W    82.91(4)       6_555    1_555 ?
 Sr   O1    W    129.42(2)      6_555    1_565 ?
 Sr   O1   Te    82.91(4)       6_555    1_555 ?
 Sr   O1   Te    129.42(2)      6_555    1_565 ?
 Sr   O1   O1    115.00(5)      6_555    2_555 ?
 Sr   O1   O1    52.79(4)       6_555    2_655 ?
 Sr   O1   O1    82.91(3)       6_555    3_555 ?
 Sr   O1   O1    137.00(5)      6_555    3_565 ?
 Sr   O1   O1    82.16(3)       6_555    3_665 ?
 Sr   O1   O1    53.34(4)       6_555    4_555 ?
 Sr   O1   O1    114.31(5)      6_555    4_565 ?
 Sr   O1   O2    113.16(3)      6_555    1_555 ?
 Sr   O1   O2    55.37(3)       6_555    5_555 ?
 Sr   O1   O2    52.65(2)       6_555    9_554 ?
 Sr   O1   O2    115.41(3)      6_555   13_555 ?
 Cu   O1   Cu    128.56(4)      9_454    9_554 ?
 Cu   O1    W    71.90(4)       9_454    1_555 ?
 Cu   O1    W    57.58(2)       9_454    1_565 ?
 Cu   O1   Te    71.90(4)       9_454    1_555 ?
 Cu   O1   Te    57.58(2)       9_454    1_565 ?
 Cu   O1   O1    173.56(5)      9_454    2_655 ?
 Cu   O1   O1    71.90(3)       9_454    3_555 ?
 Cu   O1   O1    128.56(4)      9_454    3_665 ?
 Cu   O1   O1    116.90(5)      9_454    4_555 ?
 Cu   O1   O1    83.56(4)       9_454    4_565 ?
 Cu   O1   O2    77.28(3)       9_454    1_555 ?
 Cu   O1   O2    77.28(3)       9_454    5_555 ?
 Cu   O1   O2    113.91(3)      9_454    9_554 ?
 Cu   O1   O2    113.91(3)      9_454   13_555 ?
 Cu   O1    W    159.54(5)      9_554    1_555 ?
 Cu   O1    W    70.98(4)       9_554    1_565 ?
 Cu   O1   Te    159.54(5)      9_554    1_555 ?
 Cu   O1   Te    70.98(4)       9_554    1_565 ?
 Cu   O1   O1    155.46(7)      9_554    2_555 ?
 Cu   O1   O1    45.00(5)       9_554    2_655 ?
 Cu   O1   O1    159.54(6)      9_554    3_555 ?
 Cu   O1   O1    99.15(6)       9_554    3_565 ?
 Cu   O1   O1    114.54(6)      9_554    4_555 ?
 Cu   O1   O1    45.00(5)       9_554    4_565 ?
 Cu   O1   O2    131.62(4)      9_554    1_555 ?
 Cu   O1   O2    131.62(4)      9_554    5_555 ?
 Cu   O1   O2    49.44(4)       9_554    9_554 ?
 Cu   O1   O2    49.44(4)       9_554   13_555 ?
  W   O1    W    129.49(4)      1_555    1_565 ?
  W   O1   Te    129.49(4)      1_555    1_565 ?
  W   O1   O1    45.00(5)       1_555    2_555 ?
  W   O1   O1    114.54(6)      1_555    2_655 ?
  W   O1   O1    101.31(6)      1_555    3_565 ?
  W   O1   O1    159.54(6)      1_555    3_665 ?
  W   O1   O1    45.00(5)       1_555    4_555 ?
  W   O1   O1    155.46(7)      1_555    4_565 ?
  W   O1   O2    127.54(4)      1_555    9_554 ?
  W   O1   O2    127.54(4)      1_555   13_555 ?
  W   O1   Te    129.49(4)      1_565    1_555 ?
  W   O1   O1    84.49(4)       1_565    2_555 ?
  W   O1   O1    115.97(5)      1_565    2_655 ?
  W   O1   O1    129.49(4)      1_565    3_555 ?
  W   O1   O1    70.97(3)       1_565    3_665 ?
  W   O1   O1    174.49(5)      1_565    4_555 ?
  W   O1   O2    116.80(3)      1_565    1_555 ?
  W   O1   O2    116.80(3)      1_565    5_555 ?
  W   O1   O2    77.76(3)       1_565    9_554 ?
  W   O1   O2    77.76(3)       1_565   13_555 ?
 Te   O1   Te    129.49(4)      1_555    1_565 ?
 Te   O1   O1    45.00(5)       1_555    2_555 ?
 Te   O1   O1    114.54(6)      1_555    2_655 ?
 Te   O1   O1    101.31(6)      1_555    3_565 ?
 Te   O1   O1    159.54(6)      1_555    3_665 ?
 Te   O1   O1    45.00(5)       1_555    4_555 ?
 Te   O1   O1    155.46(7)      1_555    4_565 ?
 Te   O1   O2    127.54(4)      1_555    9_554 ?
 Te   O1   O2    127.54(4)      1_555   13_555 ?
 Te   O1   O1    84.49(4)       1_565    2_555 ?
 Te   O1   O1    115.97(5)      1_565    2_655 ?
 Te   O1   O1    129.49(4)      1_565    3_555 ?
 Te   O1   O1    70.97(3)       1_565    3_665 ?
 Te   O1   O1    174.49(5)      1_565    4_555 ?
 Te   O1   O2    116.80(3)      1_565    1_555 ?
 Te   O1   O2    116.80(3)      1_565    5_555 ?
 Te   O1   O2    77.76(3)       1_565    9_554 ?
 Te   O1   O2    77.76(3)       1_565   13_555 ?
 O1   O1   O1    159.54(8)      2_555    2_655 ?
 O1   O1   O1    45.00(5)       2_555    3_555 ?
 O1   O1   O1    56.31(5)       2_555    3_565 ?
 O1   O1   O1    155.46(7)      2_555    3_665 ?
 O1   O1   O1    90.00(6)       2_555    4_555 ?
 O1   O1   O1    110.46(7)      2_555    4_565 ?
 O1   O1   O2    59.91(4)       2_555    1_555 ?
 O1   O1   O2    59.91(4)       2_555    5_555 ?
 O1   O1   O2    126.27(5)      2_555    9_554 ?
 O1   O1   O2    126.27(5)      2_555   13_555 ?
 O1   O1   O1    114.54(6)      2_655    3_555 ?
 O1   O1   O1    144.15(7)      2_655    3_565 ?
 O1   O1   O1    69.54(6)       2_655    4_555 ?
 O1   O1   O1    90.00(6)       2_655    4_565 ?
 O1   O1   O2    107.12(5)      2_655    1_555 ?
 O1   O1   O2    107.12(5)      2_655    5_555 ?
 O1   O1   O2    62.62(4)       2_655    9_554 ?
 O1   O1   O2    62.62(4)       2_655   13_555 ?
 O1   O1   O1    101.31(5)      3_555    3_565 ?
 O1   O1   O1    159.54(5)      3_555    3_665 ?
 O1   O1   O1    45.00(5)       3_555    4_555 ?
 O1   O1   O1    155.46(7)      3_555    4_565 ?
 O1   O1   O2    127.54(4)      3_555    9_554 ?
 O1   O1   O2    127.54(4)      3_555   13_555 ?
 O1   O1   O1    99.15(5)       3_565    3_665 ?
 O1   O1   O1    146.31(7)      3_565    4_555 ?
 O1   O1   O1    54.15(5)       3_565    4_565 ?
 O1   O1   O2    97.99(5)       3_565    1_555 ?
 O1   O1   O2    97.99(5)       3_565    5_555 ?
 O1   O1   O2    95.93(4)       3_565    9_554 ?
 O1   O1   O2    95.93(4)       3_565   13_555 ?
 O1   O1   O1    114.54(6)      3_665    4_555 ?
 O1   O1   O2    131.62(5)      3_665    1_555 ?
 O1   O1   O2    131.62(5)      3_665    5_555 ?
 O1   O1   O2    49.44(3)       3_665    9_554 ?
 O1   O1   O2    49.44(3)       3_665   13_555 ?
 O1   O1   O1    159.54(8)      4_555    4_565 ?
 O1   O1   O2    59.91(4)       4_555    1_555 ?
 O1   O1   O2    59.91(4)       4_555    5_555 ?
 O1   O1   O2    105.67(5)      4_555    9_554 ?
 O1   O1   O2    105.67(5)      4_555   13_555 ?
 O1   O1   O2    130.16(5)      4_565    1_555 ?
 O1   O1   O2    130.16(5)      4_565    5_555 ?
 O1   O1   O2    62.62(4)       4_565    9_554 ?
 O1   O1   O2    62.62(4)       4_565   13_555 ?
 O2   O1   O2    89.70(5)       1_555    5_555 ?
 O2   O1   O2    165.40(4)      1_555    9_554 ?
 O2   O1   O2    84.04(3)       1_555   13_555 ?
 O2   O1   O2    84.04(3)       5_555    9_554 ?
 O2   O1   O2    165.40(4)      5_555   13_555 ?
 O2   O1   O2    98.87(4)       9_554   13_555 ?
 Sr   O2   Sr    171.7066(18    1_545    1_555 ?
 Sr   O2   Sr    89.7004(18)    1_545    2_555 ?
 Sr   O2   Sr    89.7004(18)    1_545    2_655 ?
 Sr   O2   Cu    85.85(2)       1_545    1_555 ?
 Sr   O2    W    94.15(3)       1_545    1_555 ?
 Sr   O2   Te    94.15(3)       1_545    1_555 ?
 Sr   O2   O1    129.26(4)      1_545    1_555 ?
 Sr   O2   O1    116.93(4)      1_545    2_555 ?
 Sr   O2   O1    57.94(2)       1_545    3_555 ?
 Sr   O2   O1    69.46(3)       1_545    4_555 ?
 Sr   O2   O1    64.78(2)       1_545    9_445 ?
 Sr   O2   O1    54.07(2)       1_545   10_545 ?
 Sr   O2   O1    108.43(4)      1_545   11_555 ?
 Sr   O2   O1    118.49(4)      1_545   12_455 ?
 Sr   O2   O2    94.15(3)       1_545    5_555 ?
 Sr   O2   O2    133.964(2)     1_545   13_455 ?
 Sr   O2   O2    133.964(2)     1_545   13_555 ?
 Sr   O2   Sr    89.7004(18)    1_555    2_555 ?
 Sr   O2   Sr    89.7004(18)    1_555    2_655 ?
 Sr   O2   Cu    85.85(2)       1_555    1_555 ?
 Sr   O2    W    94.15(3)       1_555    1_555 ?
 Sr   O2   Te    94.15(3)       1_555    1_555 ?
 Sr   O2   O1    57.94(2)       1_555    1_555 ?
 Sr   O2   O1    69.46(3)       1_555    2_555 ?
 Sr   O2   O1    129.26(4)      1_555    3_555 ?
 Sr   O2   O1    116.93(4)      1_555    4_555 ?
 Sr   O2   O1    108.43(4)      1_555    9_445 ?
 Sr   O2   O1    118.49(4)      1_555   10_545 ?
 Sr   O2   O1    64.78(2)       1_555   11_555 ?
 Sr   O2   O1    54.07(2)       1_555   12_455 ?
 Sr   O2   O2    94.15(3)       1_555    5_555 ?
 Sr   O2   O2    133.964(2)     1_555   13_445 ?
 Sr   O2   O2    133.964(2)     1_555   13_545 ?
 Sr   O2   Sr    171.7066(18    2_555    2_655 ?
 Sr   O2   Cu    85.85(2)       2_555    1_555 ?
 Sr   O2    W    94.15(3)       2_555    1_555 ?
 Sr   O2   Te    94.15(3)       2_555    1_555 ?
 Sr   O2   O1    116.93(4)      2_555    1_555 ?
 Sr   O2   O1    57.94(2)       2_555    2_555 ?
 Sr   O2   O1    69.46(3)       2_555    3_555 ?
 Sr   O2   O1    129.26(4)      2_555    4_555 ?
 Sr   O2   O1    54.07(2)       2_555    9_445 ?
 Sr   O2   O1    108.43(4)      2_555   10_545 ?
 Sr   O2   O1    118.49(4)      2_555   11_555 ?
 Sr   O2   O1    64.78(2)       2_555   12_455 ?
 Sr   O2   O2    94.15(3)       2_555    5_555 ?
 Sr   O2   O2    133.964(2)     2_555   13_545 ?
 Sr   O2   O2    133.964(2)     2_555   13_555 ?
 Sr   O2   Cu    85.85(2)       2_655    1_555 ?
 Sr   O2    W    94.15(3)       2_655    1_555 ?
 Sr   O2   Te    94.15(3)       2_655    1_555 ?
 Sr   O2   O1    69.46(3)       2_655    1_555 ?
 Sr   O2   O1    129.26(4)      2_655    2_555 ?
 Sr   O2   O1    116.93(4)      2_655    3_555 ?
 Sr   O2   O1    57.94(2)       2_655    4_555 ?
 Sr   O2   O1    118.49(4)      2_655    9_445 ?
 Sr   O2   O1    64.78(2)       2_655   10_545 ?
 Sr   O2   O1    54.07(2)       2_655   11_555 ?
 Sr   O2   O1    108.43(4)      2_655   12_455 ?
 Sr   O2   O2    94.15(3)       2_655    5_555 ?
 Sr   O2   O2    133.964(2)     2_655   13_445 ?
 Sr   O2   O2    133.964(2)     2_655   13_455 ?
 Cu   O2    W    180.00(3)      1_555    1_555 ?
 Cu   O2   Te    180.00(3)      1_555    1_555 ?
 Cu   O2   O1    134.85(4)      1_555    1_555 ?
 Cu   O2   O1    134.85(4)      1_555    2_555 ?
 Cu   O2   O1    134.85(4)      1_555    3_555 ?
 Cu   O2   O1    134.85(4)      1_555    4_555 ?
 Cu   O2   O2    180.00(4)      1_555    5_555 ?
 Cu   O2   O2    84.15(2)       1_555   13_445 ?
 Cu   O2   O2    84.15(2)       1_555   13_455 ?
 Cu   O2   O2    84.15(2)       1_555   13_545 ?
 Cu   O2   O2    84.15(2)       1_555   13_555 ?
  W   O2   O1    45.15(4)       1_555    1_555 ?
  W   O2   O1    45.15(4)       1_555    2_555 ?
  W   O2   O1    45.15(4)       1_555    3_555 ?
  W   O2   O1    45.15(4)       1_555    4_555 ?
  W   O2   O1    139.44(4)      1_555    9_445 ?
  W   O2   O1    139.44(4)      1_555   10_545 ?
  W   O2   O1    139.44(4)      1_555   11_555 ?
  W   O2   O1    139.44(4)      1_555   12_455 ?
  W   O2   O2    95.85(3)       1_555   13_445 ?
  W   O2   O2    95.85(3)       1_555   13_455 ?
  W   O2   O2    95.85(3)       1_555   13_545 ?
  W   O2   O2    95.85(3)       1_555   13_555 ?
 Te   O2   O1    45.15(4)       1_555    1_555 ?
 Te   O2   O1    45.15(4)       1_555    2_555 ?
 Te   O2   O1    45.15(4)       1_555    3_555 ?
 Te   O2   O1    45.15(4)       1_555    4_555 ?
 Te   O2   O1    139.44(4)      1_555    9_445 ?
 Te   O2   O1    139.44(4)      1_555   10_545 ?
 Te   O2   O1    139.44(4)      1_555   11_555 ?
 Te   O2   O1    139.44(4)      1_555   12_455 ?
 Te   O2   O2    95.85(3)       1_555   13_445 ?
 Te   O2   O2    95.85(3)       1_555   13_455 ?
 Te   O2   O2    95.85(3)       1_555   13_545 ?
 Te   O2   O2    95.85(3)       1_555   13_555 ?
 O1   O2   O1    60.17(4)       1_555    2_555 ?
 O1   O2   O1    90.30(5)       1_555    3_555 ?
 O1   O2   O1    60.17(4)       1_555    4_555 ?
 O1   O2   O1    165.40(5)      1_555    9_445 ?
 O1   O2   O1    134.18(4)      1_555   10_545 ?
 O1   O2   O1    95.96(3)       1_555   11_555 ?
 O1   O2   O1    112.00(4)      1_555   12_455 ?
 O1   O2   O2    45.15(3)       1_555    5_555 ?
 O1   O2   O2    139.97(4)      1_555   13_445 ?
 O1   O2   O2    86.85(3)       1_555   13_455 ?
 O1   O2   O2    101.47(4)      1_555   13_545 ?
 O1   O2   O2    51.55(3)       1_555   13_555 ?
 O1   O2   O1    60.17(4)       2_555    3_555 ?
 O1   O2   O1    90.30(5)       2_555    4_555 ?
 O1   O2   O1    112.00(4)      2_555    9_445 ?
 O1   O2   O1    165.40(5)      2_555   10_545 ?
 O1   O2   O1    134.18(4)      2_555   11_555 ?
 O1   O2   O1    95.96(3)       2_555   12_455 ?
 O1   O2   O2    45.15(3)       2_555    5_555 ?
 O1   O2   O2    86.85(3)       2_555   13_445 ?
 O1   O2   O2    51.55(3)       2_555   13_455 ?
 O1   O2   O2    139.97(4)      2_555   13_545 ?
 O1   O2   O2    101.47(4)      2_555   13_555 ?
 O1   O2   O1    60.17(4)       3_555    4_555 ?
 O1   O2   O1    95.96(3)       3_555    9_445 ?
 O1   O2   O1    112.00(4)      3_555   10_545 ?
 O1   O2   O1    165.40(5)      3_555   11_555 ?
 O1   O2   O1    134.18(4)      3_555   12_455 ?
 O1   O2   O2    45.15(3)       3_555    5_555 ?
 O1   O2   O2    51.55(3)       3_555   13_445 ?
 O1   O2   O2    101.47(4)      3_555   13_455 ?
 O1   O2   O2    86.85(3)       3_555   13_545 ?
 O1   O2   O2    139.97(4)      3_555   13_555 ?
 O1   O2   O1    134.18(4)      4_555    9_445 ?
 O1   O2   O1    95.96(3)       4_555   10_545 ?
 O1   O2   O1    112.00(4)      4_555   11_555 ?
 O1   O2   O1    165.40(5)      4_555   12_455 ?
 O1   O2   O2    45.15(3)       4_555    5_555 ?
 O1   O2   O2    101.47(4)      4_555   13_445 ?
 O1   O2   O2    139.97(4)      4_555   13_455 ?
 O1   O2   O2    51.55(3)       4_555   13_545 ?
 O1   O2   O2    86.85(3)       4_555   13_555 ?
 O1   O2   O1    54.75(4)       9_445   10_545 ?
 O1   O2   O1    81.13(5)       9_445   11_555 ?
 O1   O2   O1    54.75(4)       9_445   12_455 ?
 O1   O2   O2    139.44(4)      9_445    5_555 ?
 O1   O2   O2    79.00(3)       9_445   13_455 ?
 O1   O2   O2    92.06(3)       9_445   13_545 ?
 O1   O2   O2    124.02(4)      9_445   13_555 ?
 O1   O2   O1    54.75(4)      10_545   11_555 ?
 O1   O2   O1    81.13(5)      10_545   12_455 ?
 O1   O2   O2    139.44(4)     10_545    5_555 ?
 O1   O2   O2    79.00(3)      10_545   13_445 ?
 O1   O2   O2    124.02(4)     10_545   13_455 ?
 O1   O2   O2    92.06(3)      10_545   13_555 ?
 O1   O2   O1    54.75(4)      11_555   12_455 ?
 O1   O2   O2    139.44(4)     11_555    5_555 ?
 O1   O2   O2    124.02(4)     11_555   13_445 ?
 O1   O2   O2    92.06(3)      11_555   13_455 ?
 O1   O2   O2    79.00(3)      11_555   13_545 ?
 O1   O2   O2    139.44(4)     12_455    5_555 ?
 O1   O2   O2    92.06(3)      12_455   13_445 ?
 O1   O2   O2    124.02(4)     12_455   13_545 ?
 O1   O2   O2    79.00(3)      12_455   13_555 ?
 O2   O2   O2    95.85(3)       5_555   13_445 ?
 O2   O2   O2    95.85(3)       5_555   13_455 ?
 O2   O2   O2    95.85(3)       5_555   13_545 ?
 O2   O2   O2    95.85(3)       5_555   13_555 ?
 O2   O2   O2    89.404(3)     13_445   13_455 ?
 O2   O2   O2    89.404(3)     13_445   13_545 ?
 O2   O2   O2    168.292(3)    13_445   13_555 ?
 O2   O2   O2    168.292(3)    13_455   13_545 ?
 O2   O2   O2    89.404(3)     13_455   13_555 ?
 O2   O2   O2    89.404(3)     13_545   13_555 ?
 
#=============================================================================
 
#=============================================================================
# Additional structures (last six sections and associated data_? identifiers) 
# may be added at this point.                                                 
#=============================================================================
 
# The following lines are used to test the character set of files sent by     
# network email or other means. They are not part of the CIF data set.        
# abcdefghijklmnopqrstuvwxyzABCDEFGHIJKLMNOPQRSTUVWXYZ0123456789              
# !@#$%^&*()_+{}:"~<>?|\-=[];'`,./ 
